# Supplementary material for: Oncogenic ALK regulates EMT in non-small cell lung carcinoma through repression of the epithelial splicing regulatory protein 1
Source: Oncotarget. 2016 Apr 23;7(22):33316–30. doi: 10.18632/oncotarget.8955 (PMC5078097; doi:10.18632/oncotarget.8955)
Supplement: Supplementary file 2 [file oncotarget-07-33316-s002.xlsx]

## Sheet: ALK_downregulated_genes
test_id	gene_id	gene	locus	sample_1	sample_2	status	value_1	value_2	log2(fold_change)	test_stat	p_value	q_value	significant
XLOC_000032	XLOC_000032	PRKCZ	chr1:1981908-2139172	TAE_mock	TAE_treated	OK	9.61439	21.5584	1.16498	-3.87684	0.000105821	0.00177162	yes
XLOC_000042	XLOC_000042	TPRG1L	chr1:3541555-3546694	TAE_mock	TAE_treated	OK	13.042	21.2265	0.702695	-2.97529	0.00292716	0.0301437	yes
XLOC_000062	XLOC_000062	PER3	chr1:7844762-7905237	TAE_mock	TAE_treated	OK	5.58228	10.6018	0.925384	-4.03019	5.57324e-05	0.00101669	yes
XLOC_000093	XLOC_000093	VPS13D	chr1:12290112-12572098	TAE_mock	TAE_treated	OK	2.06976	3.27597	0.662462	-2.84274	0.00447274	0.0423751	yes
XLOC_000125	XLOC_000125	SPEN	chr1:16160709-16266950	TAE_mock	TAE_treated	OK	5.23438	8.41984	0.685773	-3.1482	0.00164281	0.0187407	yes
XLOC_000155	XLOC_000155	PINK1	chr1:20959947-20978004	TAE_mock	TAE_treated	OK	9.73894	20.0435	1.0413	-4.29387	1.75583e-05	0.000367656	yes
XLOC_000243	XLOC_000243	SERINC2	chr1:31882411-31907527	TAE_mock	TAE_treated	OK	12.1497	25.5368	1.07165	-4.03165	5.53865e-05	0.00101166	yes
XLOC_000246	XLOC_000246	TINAGL1	chr1:32042085-32053287	TAE_mock	TAE_treated	OK	4.111	8.84778	1.10582	-2.98924	0.0027967	0.029007	yes
XLOC_000331	XLOC_000331	TMEM125	chr1:43735664-43739673	TAE_mock	TAE_treated	OK	1.64867	8.10158	2.2969	-3.54829	0.000387734	0.00547068	yes
XLOC_000377	XLOC_000377	CYP4B1	chr1:47264669-47285021	TAE_mock	TAE_treated	OK	0.631453	15.0154	4.57162	-4.63614	3.54979e-06	8.95068e-05	yes
XLOC_000398	XLOC_000398	PODN	chr1:53527723-53551174	TAE_mock	TAE_treated	OK	1.87957	5.80981	1.62808	-3.50324	0.00045964	0.00634883	yes
XLOC_000421	XLOC_000421	INADL	chr1:62208148-62629591	TAE_mock	TAE_treated	OK	3.64285	6.57725	0.852417	-3.68703	0.000226888	0.00343974	yes
XLOC_000431	XLOC_000431	ROR1	chr1:64239689-64644707	TAE_mock	TAE_treated	OK	4.44229	8.43579	0.925221	-3.06709	0.00216152	0.0234809	yes
XLOC_000469	XLOC_000469	DNAJB4	chr1:78470635-78482995	TAE_mock	TAE_treated	OK	9.91495	18.8885	0.929832	-3.63801	0.000274758	0.00407567	yes
XLOC_000483	XLOC_000483	CYR61	chr1:86046443-86049648	TAE_mock	TAE_treated	OK	17.0097	115.331	2.76135	-11.623	0	0	yes
XLOC_000491	XLOC_000491	LMO4	chr1:87794150-87814607	TAE_mock	TAE_treated	OK	3.58219	6.36369	0.829021	-3.09771	0.00195024	0.0215257	yes
XLOC_000519	XLOC_000519	RWDD3,TMEM56,TMEM56-RWDD3	chr1:95558072-95712781	TAE_mock	TAE_treated	OK	12.1747	25.1806	1.04842	-3.11098	0.00186466	0.0207715	yes
XLOC_000558	XLOC_000558	CELSR2	chr1:109792640-109818378	TAE_mock	TAE_treated	OK	3.13339	5.07986	0.697065	-3.00454	0.00265985	0.0278677	yes
XLOC_000583	XLOC_000583	CHIA	chr1:111833483-111863185	TAE_mock	TAE_treated	OK	0	0.272675	1.79769e+308	1.79769e+308	0.000316521	0.00459146	yes
XLOC_000650	XLOC_000650	NBPF16	chr1:148739441-148758311	TAE_mock	TAE_treated	OK	4.23613	7.55159	0.834033	-3.10691	0.00189053	0.0210272	yes
XLOC_000734	XLOC_000734	IL6R	chr1:154377668-154441926	TAE_mock	TAE_treated	OK	3.01641	6.17621	1.03389	-3.33158	0.000863542	0.0108397	yes
XLOC_000765	XLOC_000765	SLC25A44	chr1:156163729-156182587	TAE_mock	TAE_treated	OK	12.0168	19.1592	0.672984	-3.00554	0.00265112	0.0278165	yes
XLOC_000805	XLOC_000805	PEA15	chr1:160175124-160185162	TAE_mock	TAE_treated	OK	33.9376	62.0324	0.870139	-4.01987	5.82306e-05	0.00105826	yes
XLOC_000822	XLOC_000822	FCGR2A	chr1:161475204-161489360	TAE_mock	TAE_treated	OK	5.59491	10.1585	0.860507	-2.91716	0.00353233	0.0350516	yes
XLOC_000834	XLOC_000834	C1orf226	chr1:162348695-162356608	TAE_mock	TAE_treated	OK	3.34739	6.88264	1.03993	-3.56952	0.00035763	0.00510577	yes
XLOC_000919	XLOC_000919	LAMC2	chr1:183155173-183214262	TAE_mock	TAE_treated	OK	6.99725	14.0384	1.00452	-4.31001	1.6325e-05	0.000343324	yes
XLOC_000923	XLOC_000923	C1orf21	chr1:184356149-184598155	TAE_mock	TAE_treated	OK	2.66095	4.2315	0.669229	-2.79279	0.00522553	0.0479355	yes
XLOC_000956	XLOC_000956	IGFN1	chr1:201159952-201198080	TAE_mock	TAE_treated	OK	0.203825	0.805823	1.98313	-3.05801	0.00222814	0.02406	yes
XLOC_000965	XLOC_000965	ELF3	chr1:201979689-201986315	TAE_mock	TAE_treated	OK	32.7425	61.7736	0.915825	-4.16625	3.09647e-05	0.000603748	yes
XLOC_001002	XLOC_001002	MAPKAPK2	chr1:206858364-206907630	TAE_mock	TAE_treated	OK	26.0742	41.6607	0.676065	-3.00307	0.00267273	0.0279621	yes
XLOC_001006	XLOC_001006	PFKFB2	chr1:207226619-207254368	TAE_mock	TAE_treated	OK	4.57458	12.7302	1.47655	-5.67717	1.3694e-08	5.5576e-07	yes
XLOC_001009	XLOC_001009	CD55	chr1:207494816-207534311	TAE_mock	TAE_treated	OK	25.8931	78.4326	1.59888	-7.22983	4.83613e-13	3.81817e-11	yes
XLOC_001029	XLOC_001029	PPP2R5A	chr1:212458878-212535205	TAE_mock	TAE_treated	OK	14.8228	37.8905	1.35402	-6.07003	1.27888e-09	6.43809e-08	yes
XLOC_001046	XLOC_001046	TGFB2	chr1:218517537-218617961	TAE_mock	TAE_treated	OK	16.4092	44.8096	1.4493	-6.27575	3.47943e-10	1.9042e-08	yes
XLOC_001071	XLOC_001071	PSEN2	chr1:227058272-227083804	TAE_mock	TAE_treated	OK	7.52881	13.4165	0.833516	-2.86993	0.00410568	0.0397047	yes
XLOC_001134	XLOC_001134	CNST	chr1:246729638-246831884	TAE_mock	TAE_treated	OK	6.13172	12.3881	1.01459	-4.09132	4.28927e-05	0.00080378	yes
XLOC_001201	XLOC_001201	NADK	chr1:1682670-1711508	TAE_mock	TAE_treated	OK	20.3367	32.09	0.658038	-2.80996	0.00495469	0.0459765	yes
XLOC_001216	XLOC_001216	MEGF6	chr1:3404505-3528059	TAE_mock	TAE_treated	OK	1.02185	2.29198	1.1654	-2.99931	0.00270593	0.0282276	yes
XLOC_001234	XLOC_001234	KLHL21	chr1:6650783-6662929	TAE_mock	TAE_treated	OK	19.1838	33.896	0.821228	-3.79657	0.000146712	0.00236309	yes
XLOC_001258	XLOC_001258	MTHFR	chr1:11845786-11866160	TAE_mock	TAE_treated	OK	7.71277	13.6815	0.82691	-3.78961	0.000150885	0.0024249	yes
XLOC_001312	XLOC_001312	TMCO4	chr1:20008705-20126410	TAE_mock	TAE_treated	OK	5.61783	9.83014	0.8072	-2.98813	0.00280692	0.0290712	yes
XLOC_001327	XLOC_001327	RAP1GAP	chr1:21922707-21995856	TAE_mock	TAE_treated	OK	7.83487	30.2829	1.95052	-6.87966	5.99942e-12	4.01295e-10	yes
XLOC_001329	XLOC_001329	HSPG2	chr1:22138757-22263750	TAE_mock	TAE_treated	OK	14.8963	24.6709	0.727857	-3.12823	0.00175865	0.0198043	yes
XLOC_001333	XLOC_001333	LUZP1	chr1:23410515-23495351	TAE_mock	TAE_treated	OK	7.16724	11.6855	0.705229	-3.10649	0.00189323	0.0210411	yes
XLOC_001340	XLOC_001340	ID3	chr1:23884420-23886285	TAE_mock	TAE_treated	OK	13.5396	122.135	3.17322	-11.4554	0	0	yes
XLOC_001344	XLOC_001344	FUCA1	chr1:24171571-24194859	TAE_mock	TAE_treated	OK	18.4848	38.9419	1.07499	-4.73241	2.21871e-06	5.82836e-05	yes
XLOC_001403	XLOC_001403	FABP3	chr1:31838099-31845923	TAE_mock	TAE_treated	OK	3.42904	21.5052	2.64881	-4.69684	2.64223e-06	6.81695e-05	yes
XLOC_001453	XLOC_001453	INPP5B	chr1:38326368-38412729	TAE_mock	TAE_treated	OK	3.12413	5.94071	0.927178	-3.23588	0.0012127	0.0145282	yes
XLOC_001510	XLOC_001510	PIK3R3	chr1:46505811-46598708	TAE_mock	TAE_treated	OK	2.76574	5.61019	1.02039	-3.63964	0.000273022	0.00406243	yes
XLOC_001531	XLOC_001531	TTC39A	chr1:51752929-51810785	TAE_mock	TAE_treated	OK	4.19522	13.99	1.73758	-5.67805	1.36241e-08	5.54482e-07	yes
XLOC_001532	XLOC_001532	EPS15	chr1:51819934-51984995	TAE_mock	TAE_treated	OK	5.44825	9.90265	0.86202	-3.63014	0.000283271	0.00415925	yes
XLOC_001537	XLOC_001537	CC2D1B	chr1:52816264-52831877	TAE_mock	TAE_treated	OK	10.8115	16.8556	0.64067	-2.95563	0.00312029	0.0317702	yes
XLOC_001561	XLOC_001561	PPAP2B	chr1:56960418-57045257	TAE_mock	TAE_treated	OK	14.0544	28.8401	1.03706	-4.67208	2.9816e-06	7.65155e-05	yes
XLOC_001566	XLOC_001566	TACSTD2	chr1:59041094-59043166	TAE_mock	TAE_treated	OK	20.9101	37.6186	0.847247	-3.71649	0.000202011	0.00310495	yes
XLOC_001568	XLOC_001568	JUN	chr1:59246462-59249785	TAE_mock	TAE_treated	OK	25.1673	41.9654	0.737651	-3.35631	0.00078991	0.010064	yes
XLOC_001617	XLOC_001617	MCOLN3	chr1:85483764-85514223	TAE_mock	TAE_treated	OK	2.72173	8.81473	1.69539	-4.1333	3.57586e-05	0.000685199	yes
XLOC_001618	XLOC_001618	SYDE2	chr1:85623355-85666728	TAE_mock	TAE_treated	OK	0.349464	1.81968	2.38046	-2.95836	0.00309279	0.0315569	yes
XLOC_001621	XLOC_001621	DDAH1	chr1:85784167-86044046	TAE_mock	TAE_treated	OK	4.56843	8.74035	0.935992	-3.43284	0.000597302	0.00794643	yes
XLOC_001630	XLOC_001630	GBP1	chr1:89517986-89531043	TAE_mock	TAE_treated	OK	4.91284	10.2226	1.05713	-3.88924	0.000100559	0.00169333	yes
XLOC_001646	XLOC_001646	LOC100131564	chr1:93775665-93811368	TAE_mock	TAE_treated	OK	4.40614	8.47931	0.944431	-3.50103	0.000463458	0.00639545	yes
XLOC_001668	XLOC_001668	COL11A1	chr1:103342022-103574052	TAE_mock	TAE_treated	OK	1.83881	3.26577	0.828655	-2.82197	0.00477303	0.0446637	yes
XLOC_001670	XLOC_001670	VAV3	chr1:108113781-108507545	TAE_mock	TAE_treated	OK	16.3367	26.8932	0.719122	-3.20703	0.00134114	0.0158307	yes
XLOC_001681	XLOC_001681	SORT1	chr1:109852187-109940563	TAE_mock	TAE_treated	OK	9.79332	18.1893	0.893223	-4.0561	4.98982e-05	0.000923084	yes
XLOC_001689	XLOC_001689	SLC16A4	chr1:110905472-110933704	TAE_mock	TAE_treated	OK	12.5919	25.4382	1.0145	-4.19512	2.72728e-05	0.00054126	yes
XLOC_001728	XLOC_001728	IGSF3	chr1:117117030-117210314	TAE_mock	TAE_treated	OK	1.79429	3.45911	0.946987	-3.10336	0.00191335	0.0212157	yes
XLOC_001780	XLOC_001780	HIST2H2BE	chr1:149856009-149858232	TAE_mock	TAE_treated	OK	7.55139	13.8357	0.873585	-3.03867	0.00237624	0.0253185	yes
XLOC_001792	XLOC_001792	CTSS	chr1:150702671-150738433	TAE_mock	TAE_treated	OK	18.9183	44.1608	1.22298	-5.58533	2.33251e-08	8.98668e-07	yes
XLOC_001804	XLOC_001804	SELENBP1	chr1:151336779-151345164	TAE_mock	TAE_treated	OK	88.3413	145.008	0.714969	-3.21779	0.00129183	0.0152987	yes
XLOC_001899	XLOC_001899	MEF2D	chr1:156433518-156470529	TAE_mock	TAE_treated	OK	11.9516	20.975	0.811467	-3.75058	0.000176425	0.00279188	yes
XLOC_001909	XLOC_001909	ARHGEF11	chr1:156904631-157015162	TAE_mock	TAE_treated	OK	7.02217	11.2899	0.685041	-2.94979	0.00317992	0.0321733	yes
XLOC_002056	XLOC_002056	NMNAT2	chr1:183217371-183387634	TAE_mock	TAE_treated	OK	8.32731	13.2191	0.666706	-2.9726	0.00295288	0.0303653	yes
XLOC_002095	XLOC_002095	PHLDA3	chr1:201434621-201438299	TAE_mock	TAE_treated	OK	18.1133	29.5059	0.703954	-2.85948	0.00424343	0.0406828	yes
XLOC_002145	XLOC_002145	C1orf116	chr1:207191865-207206101	TAE_mock	TAE_treated	OK	7.19817	25.8013	1.84174	-7.59673	3.04201e-14	2.81737e-12	yes
XLOC_002150	XLOC_002150	PLXNA2	chr1:208195587-208417665	TAE_mock	TAE_treated	OK	3.01948	7.94741	1.39619	-6.16713	6.9541e-10	3.62718e-08	yes
XLOC_002159	XLOC_002159	LPGAT1	chr1:211916798-212004114	TAE_mock	TAE_treated	OK	13.4185	20.7277	0.627333	-2.90363	0.00368863	0.0362928	yes
XLOC_002346	XLOC_002346	STAM	chr10:17686123-17758821	TAE_mock	TAE_treated	OK	9.95037	19.5996	0.978006	-4.21456	2.50261e-05	0.000504291	yes
XLOC_002367	XLOC_002367	KIAA1217	chr10:23983674-24836772	TAE_mock	TAE_treated	OK	10.5841	27.745	1.39033	-6.18563	6.18564e-10	3.26168e-08	yes
XLOC_002381	XLOC_002381	BAMBI	chr10:28966423-28971868	TAE_mock	TAE_treated	OK	0.450049	3.77036	3.06655	-2.98854	0.00280314	0.029053	yes
XLOC_002421	XLOC_002421	FAM21B	chr10:47894022-47949417	TAE_mock	TAE_treated	OK	5.82508	9.25797	0.668417	-2.80872	0.00497391	0.0460956	yes
XLOC_002438	XLOC_002438	FAM21A,FAM21B	chr10:51827683-51893269	TAE_mock	TAE_treated	OK	14.4113	22.6002	0.649127	-2.9938	0.00275524	0.028618	yes
XLOC_002484	XLOC_002484	SLC29A3	chr10:73079009-73123147	TAE_mock	TAE_treated	OK	3.04859	7.62782	1.32313	-2.93337	0.00335308	0.0335959	yes
XLOC_002489	XLOC_002489	MCU	chr10:74451888-74647452	TAE_mock	TAE_treated	OK	14.4525	26.0511	0.850025	-3.76849	0.000164235	0.00261907	yes
XLOC_002556	XLOC_002556	IFIT2	chr10:91061705-91069033	TAE_mock	TAE_treated	OK	3.35964	6.10754	0.862284	-2.80196	0.00507926	0.0468018	yes
XLOC_002557	XLOC_002557	IFIT3	chr10:91087601-91100725	TAE_mock	TAE_treated	OK	8.02235	17.7642	1.14688	-4.23558	2.27965e-05	0.000464546	yes
XLOC_002579	XLOC_002579	PLCE1	chr10:95753745-96088148	TAE_mock	TAE_treated	OK	1.72053	6.13537	1.8343	-6.2382	4.4264e-10	2.38629e-08	yes
XLOC_002602	XLOC_002602	PI4K2A	chr10:99400442-99436187	TAE_mock	TAE_treated	OK	9.69978	15.7264	0.697162	-3.09009	0.00200097	0.0220351	yes
XLOC_002603	XLOC_002603	MARVELD1	chr10:99473464-99477909	TAE_mock	TAE_treated	OK	18.7961	30.8436	0.714532	-3.26442	0.0010969	0.0133065	yes
XLOC_002659	XLOC_002659	ADD3	chr10:111705316-111895323	TAE_mock	TAE_treated	OK	19.8897	35.7359	0.845355	-3.83655	0.000124775	0.00205062	yes
XLOC_002675	XLOC_002675	C10orf81	chr10:115511212-115542192	TAE_mock	TAE_treated	OK	26.3772	56.5936	1.10135	-4.67656	2.91734e-06	7.49996e-05	yes
XLOC_002679	XLOC_002679	VWA2	chr10:115999017-116049751	TAE_mock	TAE_treated	OK	6.12085	19.3391	1.65972	-6.34762	2.18676e-10	1.22935e-08	yes
XLOC_002680	XLOC_002680	FAM160B1	chr10:116581502-116659586	TAE_mock	TAE_treated	OK	4.46442	7.20841	0.691209	-2.8054	0.00502547	0.046484	yes
XLOC_002693	XLOC_002693	NANOS1	chr10:120789227-120793854	TAE_mock	TAE_treated	OK	3.15526	10.019	1.6669	-5.77298	7.7881e-09	3.36894e-07	yes
XLOC_002703	XLOC_002703	TACC2	chr10:123748688-124014057	TAE_mock	TAE_treated	OK	10.19	23.8571	1.22726	-4.70921	2.48685e-06	6.45062e-05	yes
XLOC_002756	XLOC_002756	LARP4B	chr10:855483-931702	TAE_mock	TAE_treated	OK	9.95523	15.7467	0.661528	-3.01755	0.00254826	0.0267957	yes
XLOC_002763	XLOC_002763	KLF6	chr10:3818187-3827473	TAE_mock	TAE_treated	OK	24.5844	47.4281	0.947997	-4.26755	1.97629e-05	0.000407907	yes
XLOC_002790	XLOC_002790	PHYH	chr10:13319795-13342130	TAE_mock	TAE_treated	OK	14.7949	34.722	1.23075	-4.90799	9.20153e-07	2.55661e-05	yes
XLOC_002809	XLOC_002809	PTPLA	chr10:17631957-17659373	TAE_mock	TAE_treated	OK	11.8405	27.8541	1.23416	-4.15452	3.25968e-05	0.000633862	yes
XLOC_002838	XLOC_002838	SVIL	chr10:29746276-30024730	TAE_mock	TAE_treated	OK	2.53452	4.35405	0.780643	-2.87038	0.00409973	0.0396738	yes
XLOC_002847	XLOC_002847	ARHGAP12	chr10:32095224-32217770	TAE_mock	TAE_treated	OK	12.6786	21.2454	0.74476	-3.39532	0.000685472	0.0089062	yes
XLOC_002910	XLOC_002910	SGMS1	chr10:52065344-52383737	TAE_mock	TAE_treated	OK	3.96877	7.55957	0.929611	-3.23119	0.00123277	0.014732	yes
XLOC_002920	XLOC_002920	SLC16A9	chr10:61410521-61469649	TAE_mock	TAE_treated	OK	1.3887	6.45854	2.21747	-4.78846	1.68063e-06	4.52175e-05	yes
XLOC_002924	XLOC_002924	ANK3	chr10:61786055-62493284	TAE_mock	TAE_treated	OK	3.07016	5.55557	0.855621	-3.11866	0.00181674	0.0203475	yes
XLOC_002946	XLOC_002946	LRRC20	chr10:72058728-72142382	TAE_mock	TAE_treated	OK	5.85806	12.6439	1.10995	-4.03308	5.50504e-05	0.0010068	yes
XLOC_002970	XLOC_002970	MYOZ1	chr10:75391411-75401515	TAE_mock	TAE_treated	OK	0.0163887	4.03665	7.94431	-4.30053	1.70392e-05	0.000357824	yes
XLOC_003017	XLOC_003017	ANKRD1	chr10:92671856-92681032	TAE_mock	TAE_treated	OK	3.35773	34.1806	3.34762	-8.31665	0	0	yes
XLOC_003049	XLOC_003049	AVPI1	chr10:99437180-99447015	TAE_mock	TAE_treated	OK	5.31405	12.3204	1.21317	-2.98698	0.00281747	0.0291596	yes
XLOC_003097	XLOC_003097	COL17A1	chr10:105791045-105845638	TAE_mock	TAE_treated	OK	3.2748	5.68248	0.795115	-3.05363	0.00226093	0.0242922	yes
XLOC_003101	XLOC_003101	ITPRIP	chr10:106071898-106093663	TAE_mock	TAE_treated	OK	1.04143	5.55066	2.41409	-4.97073	6.67009e-07	1.92354e-05	yes
XLOC_003115	XLOC_003115	C10orf118	chr10:115881973-115934364	TAE_mock	TAE_treated	OK	5.35112	9.54132	0.834348	-3.6346	0.000278409	0.00410455	yes
XLOC_003117	XLOC_003117	ABLIM1	chr10:116190868-116444414	TAE_mock	TAE_treated	OK	9.0145	31.6922	1.81381	-7.78483	6.88338e-15	6.95462e-13	yes
XLOC_003227	XLOC_003227	KCNQ1	chr11:2466220-2870340	TAE_mock	TAE_treated	OK	1.61775	4.56593	1.49692	-3.25446	0.00113607	0.0136897	yes
XLOC_003268	XLOC_003268	SMPD1	chr11:6411643-6416228	TAE_mock	TAE_treated	OK	25.1486	50.6196	1.00922	-4.58339	4.57498e-06	0.000110165	yes
XLOC_003307	XLOC_003307	RASSF10	chr11:13030969-13033653	TAE_mock	TAE_treated	OK	5.566	25.3868	2.18936	-7.75396	8.88178e-15	8.78932e-13	yes
XLOC_003308	XLOC_003308	ARNTL	chr11:13299324-13408812	TAE_mock	TAE_treated	OK	4.45202	10.3303	1.21434	-3.82162	0.000132578	0.00216194	yes
XLOC_003317	XLOC_003317	B7H6	chr11:17373308-17398868	TAE_mock	TAE_treated	OK	4.08089	7.87807	0.948959	-3.95017	7.80943e-05	0.00137264	yes
XLOC_003370	XLOC_003370	FJX1	chr11:35639734-35642421	TAE_mock	TAE_treated	OK	5.0333	11.4023	1.17974	-3.75963	0.000170168	0.00270472	yes
XLOC_003394	XLOC_003394	CRY2	chr11:45868668-45904799	TAE_mock	TAE_treated	OK	4.63551	8.90743	0.942279	-3.68466	0.00022901	0.00346827	yes
XLOC_003410	XLOC_003410	SLC39A13	chr11:47430045-47438051	TAE_mock	TAE_treated	OK	14.7176	23.4045	0.669239	-2.84603	0.00442676	0.0420498	yes
XLOC_003473	XLOC_003473	FAM111A	chr11:58910317-58922511	TAE_mock	TAE_treated	OK	19.5212	31.9723	0.711781	-3.03077	0.0024393	0.025895	yes
XLOC_003474	XLOC_003474	DTX4	chr11:58939811-58980494	TAE_mock	TAE_treated	OK	2.23682	7.67565	1.77884	-6.0899	1.12982e-09	5.74775e-08	yes
XLOC_003540	XLOC_003540	RARRES3	chr11:63014620-63330855	TAE_mock	TAE_treated	OK	56.4845	102.701	0.862516	-3.73295	0.000189251	0.00294328	yes
XLOC_003623	XLOC_003623	SSH3	chr11:67070918-67080078	TAE_mock	TAE_treated	OK	17.72	30.6476	0.790394	-3.59039	0.00033018	0.00475617	yes
XLOC_003633	XLOC_003633	ALDH3B1	chr11:67776047-67796743	TAE_mock	TAE_treated	OK	13.324	77.8227	2.54617	-11.1332	0	0	yes
XLOC_003643	XLOC_003643	CCND1	chr11:69455872-69469242	TAE_mock	TAE_treated	OK	8.66398	13.6122	0.651794	-2.82841	0.00467803	0.0439741	yes
XLOC_003661	XLOC_003661	FOLR1	chr11:71900601-71907367	TAE_mock	TAE_treated	OK	13.4	35.5258	1.40663	-4.27449	1.91575e-05	0.000398255	yes
XLOC_003668	XLOC_003668	ARHGEF17	chr11:73019662-73080425	TAE_mock	TAE_treated	OK	10.4018	18.2178	0.808519	-3.74978	0.000176993	0.00279475	yes
XLOC_003722	XLOC_003722	FAT3	chr11:92085261-92629635	TAE_mock	TAE_treated	OK	0.115865	0.689264	2.57261	-3.73891	0.000184819	0.00289606	yes
XLOC_003736	XLOC_003736	AMOTL1	chr11:94501507-94609918	TAE_mock	TAE_treated	OK	6.03615	14.7405	1.28809	-5.91246	3.37042e-09	1.56076e-07	yes
XLOC_003762	XLOC_003762	ACAT1	chr11:107992257-108018891	TAE_mock	TAE_treated	OK	25.2561	39.3732	0.640579	-2.90814	0.00363587	0.0359555	yes
XLOC_003766	XLOC_003766	ZC3H12C	chr11:109964086-110042566	TAE_mock	TAE_treated	OK	3.09178	6.22581	1.00982	-4.2028	2.63638e-05	0.000527569	yes
XLOC_003898	XLOC_003898	ANO9	chr11:417929-442011	TAE_mock	TAE_treated	OK	13.5489	24.9547	0.881139	-3.85218	0.000117069	0.00193525	yes
XLOC_003998	XLOC_003998	TPP1	chr11:6633996-6640692	TAE_mock	TAE_treated	OK	112.531	202.047	0.844376	-3.26507	0.00109438	0.0132871	yes
XLOC_004021	XLOC_004021	TMEM9B	chr11:8968839-8985989	TAE_mock	TAE_treated	OK	19.2368	34.6949	0.850849	-3.62898	0.000284539	0.00417362	yes
XLOC_004049	XLOC_004049	PLEKHA7	chr11:16809206-17035963	TAE_mock	TAE_treated	OK	4.96908	36.0305	2.85817	-12.0177	0	0	yes
XLOC_004080	XLOC_004080	LGR4	chr11:27387507-27494334	TAE_mock	TAE_treated	OK	22.0058	52.6513	1.25858	-5.75768	8.52787e-09	3.64529e-07	yes
XLOC_004094	XLOC_004094	CD59	chr11:33724555-33758025	TAE_mock	TAE_treated	OK	35.6891	58.7462	0.719011	-2.91355	0.00357347	0.0354112	yes
XLOC_004097	XLOC_004097	ABTB2	chr11:34172533-34379555	TAE_mock	TAE_treated	OK	0.684366	3.84191	2.48898	-4.29736	1.72843e-05	0.000362443	yes
XLOC_004287	XLOC_004287	AP5B1	chr11:65543377-65547822	TAE_mock	TAE_treated	OK	5.69316	9.38191	0.720653	-2.92274	0.00346961	0.0345717	yes
XLOC_004313	XLOC_004313	CORO1B	chr11:67205517-67211292	TAE_mock	TAE_treated	OK	48.6653	83.0538	0.771152	-3.50887	0.000450017	0.00623379	yes
XLOC_004326	XLOC_004326	CHKA	chr11:67820325-67888858	TAE_mock	TAE_treated	OK	7.05395	13.1931	0.903284	-3.33076	0.000866091	0.0108434	yes
XLOC_004358	XLOC_004358	UCP2	chr11:73685715-73693889	TAE_mock	TAE_treated	OK	23.9625	60.2485	1.33014	-5.7884	7.1062e-09	3.10182e-07	yes
XLOC_004369	XLOC_004369	ARRB1	chr11:74971165-75062875	TAE_mock	TAE_treated	OK	30.5085	63.6823	1.06168	-4.32739	1.50889e-05	0.000320124	yes
XLOC_004372	XLOC_004372	GDPD5	chr11:75145684-75236599	TAE_mock	TAE_treated	OK	1.86385	6.45399	1.79191	-3.99863	6.37115e-05	0.00114776	yes
XLOC_004387	XLOC_004387	GAB2	chr11:77926335-78128868	TAE_mock	TAE_treated	OK	2.55791	4.60383	0.847868	-3.14129	0.00168205	0.0190457	yes
XLOC_004452	XLOC_004452	PDGFD	chr11:103777913-104035027	TAE_mock	TAE_treated	OK	5.60963	37.78	2.75164	-10.8285	0	0	yes
XLOC_004458	XLOC_004458	CARD16	chr11:104896236-104972158	TAE_mock	TAE_treated	OK	18.577	46.5939	1.32662	-3.43952	0.000582756	0.00779599	yes
XLOC_004470	XLOC_004470	EXPH5	chr11:108376157-108464374	TAE_mock	TAE_treated	OK	1.25218	2.91218	1.21765	-4.17341	3.0008e-05	0.000587474	yes
XLOC_004471	XLOC_004471	RDX	chr11:110100165-110167437	TAE_mock	TAE_treated	OK	34.5842	58.0353	0.746821	-3.33997	0.000837881	0.0105793	yes
XLOC_004473	XLOC_004473	C11orf92	chr11:111164113-111179353	TAE_mock	TAE_treated	OK	1.91489	4.45516	1.21822	-3.36231	0.000772929	0.00987645	yes
XLOC_004483	XLOC_004483	IL18	chr11:112013973-112034840	TAE_mock	TAE_treated	OK	21.1541	46.0643	1.12271	-4.33866	1.43354e-05	0.000305802	yes
XLOC_004541	XLOC_004541	CLMP	chr11:122943032-123066007	TAE_mock	TAE_treated	OK	2.96369	6.27323	1.08181	-2.79375	0.00521011	0.0478548	yes
XLOC_004569	XLOC_004569	CDON	chr11:125826712-125933187	TAE_mock	TAE_treated	OK	3.91227	16.0302	2.03471	-8.6984	0	0	yes
XLOC_004597	XLOC_004597	WNK1	chr12:862088-1020618	TAE_mock	TAE_treated	OK	23.0089	45.9704	0.998514	-3.93479	8.32704e-05	0.00144776	yes
XLOC_004679	XLOC_004679	GABARAPL1	chr12:10365488-10375724	TAE_mock	TAE_treated	OK	32.5114	54.4758	0.744667	-3.41042	0.000648627	0.00853494	yes
XLOC_004694	XLOC_004694	GPRC5A	chr12:13043955-13066600	TAE_mock	TAE_treated	OK	53.0362	101.195	0.932085	-4.17965	2.91964e-05	0.000573918	yes
XLOC_004743	XLOC_004743	TSPAN11	chr12:31079837-31149537	TAE_mock	TAE_treated	OK	0.133286	1.0246	2.94247	-2.86735	0.0041393	0.0399496	yes
XLOC_004807	XLOC_004807	NR4A1	chr12:52416615-52453291	TAE_mock	TAE_treated	OK	0.698488	7.52636	3.42965	-3.13249	0.00173329	0.0195798	yes
XLOC_004810	XLOC_004810	KRT7	chr12:52626953-52642709	TAE_mock	TAE_treated	OK	57.4492	94.4092	0.716641	-3.26651	0.00108882	0.0132419	yes
XLOC_004867	XLOC_004867	SUOX	chr12:56391042-56399309	TAE_mock	TAE_treated	OK	6.89912	12.2161	0.824296	-2.84185	0.00448521	0.0424376	yes
XLOC_004870	XLOC_004870	ERBB3	chr12:56473808-56497291	TAE_mock	TAE_treated	OK	5.71108	12.8438	1.16924	-3.76353	0.000167533	0.0026687	yes
XLOC_004883	XLOC_004883	HSD17B6	chr12:57157107-57181574	TAE_mock	TAE_treated	OK	1.38345	19.9769	3.85199	-5.31235	1.08221e-07	3.64472e-06	yes
XLOC_004915	XLOC_004915	RASSF3	chr12:65004292-65091347	TAE_mock	TAE_treated	OK	12.5248	21.6522	0.789724	-3.45317	0.000554045	0.0074672	yes
XLOC_005019	XLOC_005019	TCP11L2	chr12:106696580-106740792	TAE_mock	TAE_treated	OK	4.07845	14.3914	1.81912	-5.1882	2.12336e-07	6.83258e-06	yes
XLOC_005033	XLOC_005033	ACACB	chr12:109577201-109706030	TAE_mock	TAE_treated	OK	1.33975	2.68515	1.00303	-3.38937	0.000700526	0.00907731	yes
XLOC_005040	XLOC_005040	ANKRD13A	chr12:110437234-110477235	TAE_mock	TAE_treated	OK	11.9552	22.5859	0.917786	-4.15217	3.29334e-05	0.000637831	yes
XLOC_005051	XLOC_005051	ALDH2	chr12:112204690-112247789	TAE_mock	TAE_treated	OK	47.4045	90.819	0.93797	-4.27101	1.9459e-05	0.000402785	yes
XLOC_005054	XLOC_005054	ERP29	chr12:112451151-112461024	TAE_mock	TAE_treated	OK	74.5975	126.96	0.767169	-3.40005	0.000673748	0.00877755	yes
XLOC_005079	XLOC_005079	PRKAB1	chr12:120105760-120119429	TAE_mock	TAE_treated	OK	10.5777	19.4312	0.877354	-3.5554	0.000377399	0.00535624	yes
XLOC_005095	XLOC_005095	ORAI1	chr12:122064454-122079946	TAE_mock	TAE_treated	OK	14.739	25.3313	0.781282	-2.94142	0.00326712	0.0328943	yes
XLOC_005096	XLOC_005096	TMEM120B	chr12:122150657-122231594	TAE_mock	TAE_treated	OK	2.06265	6.50344	1.65671	-3.85792	0.000114355	0.00189777	yes
XLOC_005108	XLOC_005108	HIP1R	chr12:123320038-123347507	TAE_mock	TAE_treated	OK	10.3769	29.2155	1.49336	-6.76014	1.37861e-11	9.0537e-10	yes
XLOC_005298	XLOC_005298	KRAS	chr12:25358179-25403854	TAE_mock	TAE_treated	OK	11.538	18.4087	0.673988	-2.95396	0.00313727	0.0318757	yes
XLOC_005329	XLOC_005329	PRICKLE1	chr12:42852139-42983572	TAE_mock	TAE_treated	OK	3.04493	6.00107	0.978811	-3.06811	0.00215416	0.0234186	yes
XLOC_005354	XLOC_005354	ZNF641	chr12:48733792-48745029	TAE_mock	TAE_treated	OK	0.773001	3.06012	1.98504	-2.9524	0.00315319	0.0319667	yes
XLOC_005385	XLOC_005385	LIMA1	chr12:50569562-50677353	TAE_mock	TAE_treated	OK	14.3255	36.4443	1.34711	-5.74624	9.12506e-09	3.86624e-07	yes
XLOC_005397	XLOC_005397	KRT80	chr12:52562779-52585784	TAE_mock	TAE_treated	OK	5.88995	9.77765	0.731234	-2.8241	0.00474131	0.0444821	yes
XLOC_005418	XLOC_005418	KRT4	chr12:53200326-53207900	TAE_mock	TAE_treated	OK	0.574902	7.00684	3.60738	-4.18443	2.85885e-05	0.000564272	yes
XLOC_005424	XLOC_005424	CSAD	chr12:53551446-53584654	TAE_mock	TAE_treated	OK	4.43509	15.7189	1.82546	-2.99755	0.0027216	0.0283533	yes
XLOC_005462	XLOC_005462	STAT2	chr12:56735381-56754037	TAE_mock	TAE_treated	OK	16.8052	30.6482	0.866892	-4.0192	5.83972e-05	0.00105995	yes
XLOC_005496	XLOC_005496	LRIG3	chr12:59265936-59314262	TAE_mock	TAE_treated	OK	5.9507	13.6827	1.20123	-4.71065	2.46932e-06	6.42824e-05	yes
XLOC_005509	XLOC_005509	TMBIM4	chr12:66530716-66563807	TAE_mock	TAE_treated	OK	29.2487	51.6777	0.821172	-3.69733	0.000217877	0.00332055	yes
XLOC_005524	XLOC_005524	TSPAN8	chr12:71518876-71551779	TAE_mock	TAE_treated	OK	44.8591	72.3379	0.689349	-3.05727	0.0022336	0.0240745	yes
XLOC_005538	XLOC_005538	PAWR	chr12:79985744-80084790	TAE_mock	TAE_treated	OK	13.3431	38.4479	1.52681	-6.30724	2.84049e-10	1.58453e-08	yes
XLOC_005657	XLOC_005657	TBX3	chr12:115108058-115121969	TAE_mock	TAE_treated	OK	5.22136	11.4187	1.1289	-4.07038	4.69374e-05	0.000872783	yes
XLOC_005668	XLOC_005668	VSIG10	chr12:118501397-118541810	TAE_mock	TAE_treated	OK	1.8169	6.08501	1.74378	-5.13728	2.78746e-07	8.75506e-06	yes
XLOC_005860	XLOC_005860	LMO7	chr13:76194569-76434006	TAE_mock	TAE_treated	OK	41.4527	92.2982	1.15484	-4.40783	1.04412e-05	0.000228915	yes
XLOC_005862	XLOC_005862	CLN5	chr13:77566058-77576652	TAE_mock	TAE_treated	OK	8.94845	15.6767	0.80891	-3.27228	0.00106684	0.0130369	yes
XLOC_005876	XLOC_005876	MBNL2	chr13:97874573-98046374	TAE_mock	TAE_treated	OK	19.2331	30.1431	0.648238	-3.0303	0.00244314	0.0259167	yes
XLOC_005878	XLOC_005878	IPO5	chr13:98605928-98676550	TAE_mock	TAE_treated	OK	21.2304	45.559	1.1016	-4.99133	5.99649e-07	1.74672e-05	yes
XLOC_005889	XLOC_005889	ITGBL1	chr13:102104965-102368794	TAE_mock	TAE_treated	OK	3.36044	7.83987	1.22218	-3.32096	0.000897088	0.011183	yes
XLOC_005938	XLOC_005938	LATS2	chr13:21547175-21635722	TAE_mock	TAE_treated	OK	2.75198	5.60152	1.02535	-3.65076	0.00026147	0.00391069	yes
XLOC_005965	XLOC_005965	UBL3	chr13:30338544-30424820	TAE_mock	TAE_treated	OK	11.6635	19.8167	0.764714	-3.43637	0.000589567	0.0078798	yes
XLOC_005980	XLOC_005980	SMAD9	chr13:37418967-37494409	TAE_mock	TAE_treated	OK	3.65005	6.85341	0.908904	-3.37096	0.000749066	0.00961146	yes
XLOC_005992	XLOC_005992	FOXO1	chr13:41129800-41240734	TAE_mock	TAE_treated	OK	1.28089	3.14319	1.29508	-3.14987	0.00163341	0.0186704	yes
XLOC_005996	XLOC_005996	ELF1	chr13:41506054-41593508	TAE_mock	TAE_treated	OK	19.6821	39.5423	1.00651	-4.59456	4.3366e-06	0.000105303	yes
XLOC_006015	XLOC_006015	LCP1	chr13:46700057-46756459	TAE_mock	TAE_treated	OK	7.62324	14.9111	0.967914	-4.12357	3.73047e-05	0.000711053	yes
XLOC_006048	XLOC_006048	PCDH20	chr13:61983818-61989655	TAE_mock	TAE_treated	OK	2.9519	7.03589	1.25309	-4.31492	1.5966e-05	0.000336755	yes
XLOC_006091	XLOC_006091	NALCN	chr13:101706129-102068813	TAE_mock	TAE_treated	OK	2.4257	7.60375	1.64831	-6.20074	5.6198e-10	2.99612e-08	yes
XLOC_006104	XLOC_006104	FAM155A	chr13:107820878-108519460	TAE_mock	TAE_treated	OK	3.60313	9.74813	1.43587	-4.95602	7.19513e-07	2.0504e-05	yes
XLOC_006120	XLOC_006120	GAS6	chr13:114523521-114567046	TAE_mock	TAE_treated	OK	6.84602	25.9505	1.92242	-6.69956	2.09044e-11	1.34833e-09	yes
XLOC_006205	XLOC_006205	FAM177A1	chr14:35514112-35552589	TAE_mock	TAE_treated	OK	12.1715	23.6738	0.959792	-4.11698	3.83867e-05	0.000728792	yes
XLOC_006227	XLOC_006227	KLHDC2	chr14:50234786-50249856	TAE_mock	TAE_treated	OK	16.5463	44.0138	1.41145	-5.96268	2.48134e-09	1.18266e-07	yes
XLOC_006234	XLOC_006234	FRMD6	chr14:51955854-52197444	TAE_mock	TAE_treated	OK	1.47767	3.57088	1.27295	-3.14219	0.00167688	0.019002	yes
XLOC_006244	XLOC_006244	SAMD4A	chr14:55034329-55260033	TAE_mock	TAE_treated	OK	3.50765	8.53928	1.28361	-5.20427	1.94765e-07	6.33775e-06	yes
XLOC_006247	XLOC_006247	LGALS3	chr14:55595934-55612148	TAE_mock	TAE_treated	OK	310.885	564.091	0.859544	-3.46166	0.000536855	0.00728693	yes
XLOC_006262	XLOC_006262	DAAM1	chr14:59655398-59836471	TAE_mock	TAE_treated	OK	1.79414	3.69554	1.0425	-2.80266	0.00506837	0.0467381	yes
XLOC_006290	XLOC_006290	MPP5	chr14:67708011-67802778	TAE_mock	TAE_treated	OK	7.38869	17.3581	1.23222	-5.01652	5.26158e-07	1.56097e-05	yes
XLOC_006300	XLOC_006300	KIAA0247	chr14:70078309-70181861	TAE_mock	TAE_treated	OK	7.03836	12.9061	0.874744	-3.84173	0.00012217	0.00201038	yes
XLOC_006336	XLOC_006336	JDP2	chr14:75894508-75939404	TAE_mock	TAE_treated	OK	2.15832	5.99644	1.4742	-3.96996	7.18837e-05	0.00127433	yes
XLOC_006371	XLOC_006371	C14orf159	chr14:91580356-91691703	TAE_mock	TAE_treated	OK	18.589	29.7596	0.678903	-2.8437	0.00445935	0.0422761	yes
XLOC_006409	XLOC_006409	EML1	chr14:100259744-100408395	TAE_mock	TAE_treated	OK	0.738135	2.93839	1.99307	-3.40085	0.000671764	0.00876454	yes
XLOC_006539	XLOC_006539	KIAA0284	chr14:105331649-105363107	TAE_mock	TAE_treated	OK	9.05303	14.8226	0.71133	-2.90689	0.00365039	0.0360006	yes
XLOC_006546	XLOC_006546	CRIP2	chr14:105941130-105946500	TAE_mock	TAE_treated	OK	32.6842	56.9201	0.800343	-3.41344	0.000641477	0.00847172	yes
XLOC_006590	XLOC_006590	AJUBA	chr14:23440409-23451848	TAE_mock	TAE_treated	OK	21.1051	37.0472	0.811775	-3.63506	0.000277916	0.00410146	yes
XLOC_006637	XLOC_006637	HEATR5A	chr14:31760993-31889788	TAE_mock	TAE_treated	OK	2.35928	4.61436	0.967785	-3.69742	0.000217798	0.00332055	yes
XLOC_006645	XLOC_006645	CFL2	chr14:35179587-35184029	TAE_mock	TAE_treated	OK	29.5478	51.4795	0.800945	-3.54105	0.000398544	0.00559046	yes
XLOC_006651	XLOC_006651	SFTA3	chr14:36942493-36982990	TAE_mock	TAE_treated	OK	34.0753	63.7072	0.902729	-4.07731	4.55589e-05	0.000849336	yes
XLOC_006656	XLOC_006656	FOXA1	chr14:38059190-38064489	TAE_mock	TAE_treated	OK	18.6932	28.796	0.623352	-2.81806	0.00483149	0.0450648	yes
XLOC_006716	XLOC_006716	DHRS7	chr14:60611499-60632211	TAE_mock	TAE_treated	OK	39.5787	67.9965	0.780735	-3.54026	0.000399728	0.00560162	yes
XLOC_006725	XLOC_006725	PPP2R5E	chr14:63841354-64010079	TAE_mock	TAE_treated	OK	14.0493	21.811	0.634561	-2.8384	0.00453409	0.042844	yes
XLOC_006743	XLOC_006743	ZFYVE26	chr14:68213236-68283306	TAE_mock	TAE_treated	OK	5.58455	11.4002	1.02954	-4.71005	2.47658e-06	6.43556e-05	yes
XLOC_006744	XLOC_006744	ZFP36L1	chr14:69254371-69262960	TAE_mock	TAE_treated	OK	49.6064	113.419	1.19306	-5.05213	4.369e-07	1.31234e-05	yes
XLOC_006766	XLOC_006766	ALDH6A1	chr14:74486058-74551196	TAE_mock	TAE_treated	OK	9.7622	17.4259	0.835955	-3.16651	0.00154282	0.0177756	yes
XLOC_006790	XLOC_006790	SPTLC2	chr14:77972339-78083110	TAE_mock	TAE_treated	OK	7.4208	11.3318	0.610728	-2.80141	0.00508793	0.0468517	yes
XLOC_006801	XLOC_006801	PTPN21	chr14:88932121-89021123	TAE_mock	TAE_treated	OK	2.00286	4.20519	1.07011	-3.51992	0.000431678	0.00602016	yes
XLOC_006818	XLOC_006818	ITPK1	chr14:93403258-93582263	TAE_mock	TAE_treated	OK	10.8311	22.452	1.05167	-4.25284	2.11076e-05	0.000431959	yes
XLOC_006863	XLOC_006863	PPP1R13B	chr14:104200087-104313927	TAE_mock	TAE_treated	OK	6.59127	16.3894	1.31414	-5.74289	9.30716e-09	3.93187e-07	yes
XLOC_006992	XLOC_006992	KLF13	chr15:31619082-31670102	TAE_mock	TAE_treated	OK	13.6561	26.6473	0.964446	-4.44087	8.95953e-06	0.000201631	yes
XLOC_007018	XLOC_007018	IVD	chr15:40697685-40713512	TAE_mock	TAE_treated	OK	9.19897	14.5691	0.663372	-2.9562	0.00311452	0.0317405	yes
XLOC_007019	XLOC_007019	BAHD1	chr15:40733410-40760441	TAE_mock	TAE_treated	OK	8.59714	13.3913	0.639368	-2.8193	0.00481289	0.0449203	yes
XLOC_007031	XLOC_007031	CHP	chr15:41523436-41574083	TAE_mock	TAE_treated	OK	21.9535	36.4202	0.730287	-3.36079	0.000777199	0.00991959	yes
XLOC_007045	XLOC_007045	STARD9	chr15:42867856-43013196	TAE_mock	TAE_treated	OK	1.2394	4.95748	1.99996	-8.06582	6.66134e-16	7.63833e-14	yes
XLOC_007100	XLOC_007100	CGNL1	chr15:57668702-57842925	TAE_mock	TAE_treated	OK	0.15795	1.52504	3.27131	-3.36224	0.000773135	0.00987645	yes
XLOC_007114	XLOC_007114	TPM1	chr15:63334837-63364113	TAE_mock	TAE_treated	OK	17.8023	62.2113	1.80511	-6.63666	3.20866e-11	2.00687e-09	yes
XLOC_007115	XLOC_007115	LACTB	chr15:63413998-63434260	TAE_mock	TAE_treated	OK	5.37731	21.5192	2.00067	-5.73264	9.88798e-09	4.14091e-07	yes
XLOC_007135	XLOC_007135	SMAD6	chr15:66994673-67074337	TAE_mock	TAE_treated	OK	1.71795	12.3382	2.84438	-4.28371	1.838e-05	0.000383749	yes
XLOC_007184	XLOC_007184	C15orf39	chr15:75494220-75504510	TAE_mock	TAE_treated	OK	4.12995	10.1314	1.29465	-4.98095	6.32713e-07	1.82829e-05	yes
XLOC_007234	XLOC_007234	WHAMM	chr15:83477972-83503613	TAE_mock	TAE_treated	OK	2.3785	5.35148	1.16989	-3.45897	0.000542239	0.0073286	yes
XLOC_007261	XLOC_007261	ABHD2	chr15:89631380-89745591	TAE_mock	TAE_treated	OK	10.8885	29.692	1.44727	-6.53593	6.32148e-11	3.80553e-09	yes
XLOC_007302	XLOC_007302	ALDH1A3	chr15:101420008-101456830	TAE_mock	TAE_treated	OK	0.269621	3.53523	3.7128	-3.88532	0.000102197	0.0017189	yes
XLOC_007339	XLOC_007339	TJP1	chr15:29992356-30114706	TAE_mock	TAE_treated	OK	8.80073	15.9584	0.85862	-3.84603	0.000120047	0.00197995	yes
XLOC_007371	XLOC_007371	GPR176	chr15:40092930-40213093	TAE_mock	TAE_treated	OK	1.78139	4.95468	1.47579	-2.9804	0.00287868	0.0296868	yes
XLOC_007373	XLOC_007373	BMF	chr15:40380091-40401075	TAE_mock	TAE_treated	OK	12.2933	50.1837	2.02935	-8.95372	0	0	yes
XLOC_007377	XLOC_007377	C15orf52	chr15:40623652-40633168	TAE_mock	TAE_treated	OK	5.77888	11.8119	1.03138	-4.45122	8.53839e-06	0.000194272	yes
XLOC_007451	XLOC_007451	MYO5C	chr15:52484514-52587995	TAE_mock	TAE_treated	OK	12.747	19.8439	0.638533	-2.9417	0.00326417	0.0328875	yes
XLOC_007483	XLOC_007483	RPS27L	chr15:63445538-63449741	TAE_mock	TAE_treated	OK	25.2713	42.3707	0.745564	-2.93351	0.00335152	0.0335959	yes
XLOC_007486	XLOC_007486	HERC1	chr15:63900816-64126147	TAE_mock	TAE_treated	OK	2.33266	3.634	0.639585	-2.79614	0.00517169	0.0475624	yes
XLOC_007487	XLOC_007487	DAPK2	chr15:64199234-64338521	TAE_mock	TAE_treated	OK	1.08963	7.39334	2.76239	-4.53376	5.7943e-06	0.000136791	yes
XLOC_007576	XLOC_007576	PEAK1	chr15:77400497-77712446	TAE_mock	TAE_treated	OK	1.54836	3.59714	1.21611	-4.72266	2.32783e-06	6.07084e-05	yes
XLOC_007581	XLOC_007581	TBC1D2B	chr15:78287326-78369994	TAE_mock	TAE_treated	OK	6.00804	12.1453	1.01543	-4.44256	8.88942e-06	0.000200993	yes
XLOC_007588	XLOC_007588	CTSH	chr15:79214091-79237420	TAE_mock	TAE_treated	OK	27.0459	62.6892	1.21281	-5.3776	7.54843e-08	2.60286e-06	yes
XLOC_007612	XLOC_007612	FSD2	chr15:83428023-83474806	TAE_mock	TAE_treated	OK	0.0184435	0.782275	5.40649	-3.13053	0.0017449	0.0196956	yes
XLOC_007637	XLOC_007637	KIF7	chr15:90118817-90198682	TAE_mock	TAE_treated	OK	2.72119	5.79162	1.08973	-3.30667	0.000944107	0.0117085	yes
XLOC_007717	XLOC_007717	MAPK8IP3	chr16:1756220-1820318	TAE_mock	TAE_treated	OK	13.3223	23.5177	0.819905	-3.46363	0.000532944	0.00724362	yes
XLOC_007747	XLOC_007747	AMDHD2	chr16:2570362-2581409	TAE_mock	TAE_treated	OK	19.6567	37.0086	0.91284	-2.98215	0.0028623	0.029539	yes
XLOC_007762	XLOC_007762	TNFRSF12A	chr16:3070312-3072383	TAE_mock	TAE_treated	OK	33.8424	53.689	0.665794	-2.78841	0.00529679	0.0484662	yes
XLOC_007793	XLOC_007793	ABAT	chr16:8768443-8878432	TAE_mock	TAE_treated	OK	0.423354	2.32481	2.45717	-3.38532	0.000710965	0.00918785	yes
XLOC_007958	XLOC_007958	ADCY7	chr16:50321822-50352043	TAE_mock	TAE_treated	OK	6.09365	17.7154	1.53962	-6.83059	8.45657e-12	5.63044e-10	yes
XLOC_007975	XLOC_007975	OGFOD1	chr16:56485423-56511407	TAE_mock	TAE_treated	OK	50.6205	78.252	0.628405	-2.8367	0.00455827	0.0430152	yes
XLOC_008011	XLOC_008011	MMP15	chr16:58059281-58080804	TAE_mock	TAE_treated	OK	17.2379	26.5542	0.623353	-2.87371	0.00405681	0.0393639	yes
XLOC_008052	XLOC_008052	SLC7A6	chr16:68298418-68344868	TAE_mock	TAE_treated	OK	6.34651	11.3538	0.839144	-3.40503	0.000661562	0.00865635	yes
XLOC_008056	XLOC_008056	CDH1	chr16:68771194-68869444	TAE_mock	TAE_treated	OK	6.19578	13.8818	1.16384	-5.00492	5.58862e-07	1.64785e-05	yes
XLOC_008126	XLOC_008126	KIAA0513	chr16:85061409-85127828	TAE_mock	TAE_treated	OK	2.49748	5.98249	1.26027	-4.88379	1.04064e-06	2.85862e-05	yes
XLOC_008162	XLOC_008162	SPIRE2	chr16:89894906-89937727	TAE_mock	TAE_treated	OK	6.48144	18.0366	1.47654	-5.87708	4.17563e-09	1.90314e-07	yes
XLOC_008196	XLOC_008196	CLCN7	chr16:1494934-1525085	TAE_mock	TAE_treated	OK	42.1109	66.2884	0.654565	-2.89703	0.00376709	0.0369497	yes
XLOC_008227	XLOC_008227	ERVK13-1	chr16:2708389-2723440	TAE_mock	TAE_treated	OK	2.16845	3.69294	0.768108	-2.86666	0.00414832	0.04001	yes
XLOC_008251	XLOC_008251	ADCY9	chr16:4012649-4166186	TAE_mock	TAE_treated	OK	14.0571	62.1554	2.14458	-9.56314	0	0	yes
XLOC_008262	XLOC_008262	ROGDI	chr16:4846968-4852674	TAE_mock	TAE_treated	OK	10.7787	19.0762	0.823594	-2.89248	0.00382209	0.0374383	yes
XLOC_008266	XLOC_008266	C16orf89	chr16:5094122-5116146	TAE_mock	TAE_treated	OK	33.2124	123.159	1.89073	-8.00436	1.11022e-15	1.23388e-13	yes
XLOC_008282	XLOC_008282	LITAF	chr16:11641577-11681322	TAE_mock	TAE_treated	OK	48.6928	88.4246	0.860739	-3.85519	0.000115641	0.00191604	yes
XLOC_008283	XLOC_008283	TXNDC11	chr16:11762288-11836648	TAE_mock	TAE_treated	OK	19.7163	40.2894	1.03101	-3.48298	0.000495862	0.00679073	yes
XLOC_008328	XLOC_008328	CDR2	chr16:22357256-22385938	TAE_mock	TAE_treated	OK	7.14708	17.7221	1.31012	-5.1529	2.56488e-07	8.12663e-06	yes
XLOC_008347	XLOC_008347	CLN3	chr16:28488599-28503623	TAE_mock	TAE_treated	OK	51.3964	80.9101	0.654653	-2.99104	0.00278026	0.0288572	yes
XLOC_008349	XLOC_008349	NUPR1	chr16:28548661-28550495	TAE_mock	TAE_treated	OK	81.9573	131.315	0.680084	-3.0607	0.00220819	0.0239038	yes
XLOC_008450	XLOC_008450	KIFC3	chr16:57792128-57836439	TAE_mock	TAE_treated	OK	23.0954	38.1377	0.723612	-3.28573	0.00101719	0.0125075	yes
XLOC_008452	XLOC_008452	ZNF319	chr16:58028572-58033762	TAE_mock	TAE_treated	OK	7.41256	13.0427	0.815197	-3.47574	0.000509455	0.00695709	yes
XLOC_008479	XLOC_008479	FHOD1	chr16:67263291-67281425	TAE_mock	TAE_treated	OK	40.8797	65.3003	0.675706	-3.02661	0.00247316	0.0261201	yes
XLOC_008481	XLOC_008481	TPPP3	chr16:67423711-67427421	TAE_mock	TAE_treated	OK	2.03065	13.1305	2.69292	-3.65403	0.000258152	0.00386907	yes
XLOC_008483	XLOC_008483	ATP6V0D1	chr16:67471916-67515089	TAE_mock	TAE_treated	OK	64.3722	111.984	0.798781	-3.69602	0.000219009	0.00333079	yes
XLOC_008562	XLOC_008562	ZDHHC7	chr16:85008066-85045141	TAE_mock	TAE_treated	OK	41.645	72.5902	0.801633	-3.32411	0.000887016	0.0110766	yes
XLOC_008574	XLOC_008574	ZCCHC14	chr16:87439851-87525460	TAE_mock	TAE_treated	OK	9.92603	15.6622	0.657998	-3.03335	0.00241859	0.0257128	yes
XLOC_008643	XLOC_008643	KIF1C	chr17:4901242-4931694	TAE_mock	TAE_treated	OK	5.34191	9.50735	0.831688	-3.7324	0.00018966	0.00294646	yes
XLOC_008822	XLOC_008822	RAB11FIP4	chr17:29718641-29865232	TAE_mock	TAE_treated	OK	0.7571	2.18219	1.52722	-3.67673	0.000236243	0.00357034	yes
XLOC_008866	XLOC_008866	DUSP14	chr17:35849950-35873588	TAE_mock	TAE_treated	OK	11.0374	22.5821	1.03278	-3.66139	0.000250849	0.00377921	yes
XLOC_008886	XLOC_008886	ERBB2	chr17:37844392-37884915	TAE_mock	TAE_treated	OK	9.59178	20.5564	1.09972	-4.90851	9.17721e-07	2.55477e-05	yes
XLOC_008957	XLOC_008957	GRN	chr17:42422490-42430470	TAE_mock	TAE_treated	OK	164.132	271.229	0.724654	-2.84511	0.00443968	0.0421172	yes
XLOC_009039	XLOC_009039	AKAP1	chr17:55162552-55198710	TAE_mock	TAE_treated	OK	12.6059	21.2928	0.75627	-3.34551	0.000821307	0.0103999	yes
XLOC_009127	XLOC_009127	SLC16A5	chr17:73084054-73102248	TAE_mock	TAE_treated	OK	10.02	17.7653	0.826177	-3.07117	0.00213222	0.023215	yes
XLOC_009161	XLOC_009161	TNRC6C	chr17:76000317-76107880	TAE_mock	TAE_treated	OK	1.21124	2.42086	0.999038	-2.88987	0.00385398	0.0376832	yes
XLOC_009223	XLOC_009223	MYO1C	chr17:1367479-1396001	TAE_mock	TAE_treated	OK	16.5305	31.1843	0.915689	-4.03994	5.34647e-05	0.000981522	yes
XLOC_009224	XLOC_009224	INPP5K	chr17:1397870-1420182	TAE_mock	TAE_treated	OK	5.72391	10.1255	0.822928	-2.91883	0.00351344	0.0349362	yes
XLOC_009258	XLOC_009258	CAMKK1	chr17:3763616-3796337	TAE_mock	TAE_treated	OK	4.49779	7.94069	0.820047	-2.842	0.00448319	0.0424376	yes
XLOC_009268	XLOC_009268	CXCL16	chr17:4634722-4643223	TAE_mock	TAE_treated	OK	2.91793	7.99576	1.45429	-3.08519	0.00203425	0.0222826	yes
XLOC_009360	XLOC_009360	PMP22	chr17:15133095-15168644	TAE_mock	TAE_treated	OK	14.6891	24.7571	0.753095	-2.93395	0.00334683	0.0335799	yes
XLOC_009406	XLOC_009406	C17orf103	chr17:21142183-21156578	TAE_mock	TAE_treated	OK	1.5999	5.17777	1.69435	-4.41986	9.87664e-06	0.000218526	yes
XLOC_009455	XLOC_009455	MYO1D	chr17:30819627-31203902	TAE_mock	TAE_treated	OK	3.0399	7.38351	1.28028	-4.7332	2.21011e-06	5.82695e-05	yes
XLOC_009512	XLOC_009512	PGAP3	chr17:37827374-37844310	TAE_mock	TAE_treated	OK	7.37918	12.257	0.732073	-2.7781	0.00546784	0.0497637	yes
XLOC_009596	XLOC_009596	EZH1	chr17:40852292-40897071	TAE_mock	TAE_treated	OK	8.28438	13.8509	0.741515	-3.29629	0.000979703	0.0120774	yes
XLOC_009615	XLOC_009615	HDAC5	chr17:42154120-42201014	TAE_mock	TAE_treated	OK	7.74046	18.0604	1.22234	-5.21864	1.80239e-07	5.89162e-06	yes
XLOC_009633	XLOC_009633	MAP3K14	chr17:43325302-43394414	TAE_mock	TAE_treated	OK	2.28069	4.41334	0.9524	-2.95858	0.00309061	0.0315569	yes
XLOC_009694	XLOC_009694	TOB1	chr17:48939586-48945732	TAE_mock	TAE_treated	OK	8.02525	13.9815	0.800898	-2.86119	0.00422058	0.0405057	yes
XLOC_009695	XLOC_009695	SPAG9	chr17:49039534-49198226	TAE_mock	TAE_treated	OK	15.7321	31.6986	1.01071	-4.50285	6.70492e-06	0.000156246	yes
XLOC_009835	XLOC_009835	ST6GALNAC2	chr17:74561460-74582145	TAE_mock	TAE_treated	OK	0.735304	12.8337	4.12546	-5.01518	5.29849e-07	1.5687e-05	yes
XLOC_009847	XLOC_009847	CYTH1	chr17:76670129-76778376	TAE_mock	TAE_treated	OK	12.097	18.9966	0.651091	-2.86924	0.00411458	0.0397641	yes
XLOC_009849	XLOC_009849	TIMP2	chr17:76849058-76921472	TAE_mock	TAE_treated	OK	88.0062	144.425	0.714645	-2.8972	0.00376507	0.0369497	yes
XLOC_009898	XLOC_009898	CSNK1D	chr17:80200536-80231594	TAE_mock	TAE_treated	OK	62.0881	103.136	0.732161	-3.10576	0.00189788	0.0210766	yes
XLOC_009900	XLOC_009900	SECTM1	chr17:80278899-80291921	TAE_mock	TAE_treated	OK	19.4275	37.0497	0.931358	-4.15383	3.26958e-05	0.000634882	yes
XLOC_009985	XLOC_009985	CABLES1	chr18:20714527-20840434	TAE_mock	TAE_treated	OK	1.63814	7.69239	2.23137	-5.11978	3.05896e-07	9.46379e-06	yes
XLOC_009988	XLOC_009988	LAMA3	chr18:21269561-21535029	TAE_mock	TAE_treated	OK	6.77227	25.35	1.90427	-8.00199	1.33227e-15	1.46936e-13	yes
XLOC_010052	XLOC_010052	NEDD4L	chr18:55711609-56068772	TAE_mock	TAE_treated	OK	4.54251	7.33574	0.691452	-2.80965	0.00495952	0.0459918	yes
XLOC_010126	XLOC_010126	SPIRE1	chr18:12446510-12657912	TAE_mock	TAE_treated	OK	6.80572	11.0098	0.693967	-2.86885	0.00411973	0.0397874	yes
XLOC_010144	XLOC_010144	ANKRD29	chr18:21179977-21242849	TAE_mock	TAE_treated	OK	1.73861	10.6642	2.61677	-4.84693	1.25385e-06	3.41161e-05	yes
XLOC_010145	XLOC_010145	OSBPL1A	chr18:21742010-21977833	TAE_mock	TAE_treated	OK	4.60874	9.02295	0.969227	-3.29966	0.00096803	0.0119539	yes
XLOC_010150	XLOC_010150	AQP4	chr18:24432007-24765302	TAE_mock	TAE_treated	OK	0.101528	1.34119	3.72356	-2.9074	0.00364449	0.0359915	yes
XLOC_010178	XLOC_010178	EPG5	chr18:43427573-43547305	TAE_mock	TAE_treated	OK	4.20058	6.6236	0.657026	-2.98597	0.00282683	0.0292355	yes
XLOC_010191	XLOC_010191	ZBTB7C	chr18:45553638-45663680	TAE_mock	TAE_treated	OK	3.84528	12.6896	1.72249	-6.30474	2.88676e-10	1.60415e-08	yes
XLOC_010192	XLOC_010192	SMAD7	chr18:46446222-46477081	TAE_mock	TAE_treated	OK	6.96461	18.3229	1.39554	-4.66873	3.03071e-06	7.76377e-05	yes
XLOC_010215	XLOC_010215	ATP8B1	chr18:55297533-55470327	TAE_mock	TAE_treated	OK	1.36991	3.25632	1.24917	-3.34677	0.000817587	0.0103618	yes
XLOC_010242	XLOC_010242	CYB5A	chr18:71920526-71959251	TAE_mock	TAE_treated	OK	60.0428	139.776	1.21906	-5.45311	4.94963e-08	1.80714e-06	yes
XLOC_010277	XLOC_010277	GPX4	chr19:1103935-1106787	TAE_mock	TAE_treated	OK	179.588	342.38	0.93091	-3.2253	0.00125841	0.0149518	yes
XLOC_010289	XLOC_010289	REEP6	chr19:1491164-1497924	TAE_mock	TAE_treated	OK	18.0073	32.9041	0.869685	-3.46411	0.00053198	0.00723733	yes
XLOC_010382	XLOC_010382	CERS4	chr19:8274216-8327304	TAE_mock	TAE_treated	OK	25.7349	50.9517	0.985405	-4.41169	1.02567e-05	0.000225554	yes
XLOC_010459	XLOC_010459	ZSWIM4	chr19:13906273-13943044	TAE_mock	TAE_treated	OK	5.77409	9.8755	0.774261	-3.13518	0.00171746	0.0194162	yes
XLOC_010496	XLOC_010496	KLF2	chr19:16435650-16438339	TAE_mock	TAE_treated	OK	2.83739	10.2792	1.85709	-3.22048	0.00127975	0.0151805	yes
XLOC_010523	XLOC_010523	ARRDC2	chr19:18111943-18124911	TAE_mock	TAE_treated	OK	7.80712	13.4297	0.782566	-2.82355	0.00474951	0.0445012	yes
XLOC_010590	XLOC_010590	LRP3	chr19:33685598-33716756	TAE_mock	TAE_treated	OK	7.49724	13.9116	0.891861	-3.6695	0.000243025	0.003669	yes
XLOC_010596	XLOC_010596	KIAA0355	chr19:34745455-34846471	TAE_mock	TAE_treated	OK	2.68265	4.50858	0.749015	-2.8246	0.004734	0.0444424	yes
XLOC_010701	XLOC_010701	EGLN2,MIA,RAB4B	chr19:41281081-41314346	TAE_mock	TAE_treated	OK	49.3347	104.772	1.08657	-4.00268	6.2629e-05	0.00113249	yes
XLOC_010703	XLOC_010703	CYP2B7P1	chr19:41430169-41456565	TAE_mock	TAE_treated	OK	3.37948	28.4307	3.07258	-9.12444	0	0	yes
XLOC_010710	XLOC_010710	CCDC97	chr19:41816093-41830788	TAE_mock	TAE_treated	OK	11.3352	18.4524	0.703003	-3.08617	0.00202752	0.022248	yes
XLOC_010715	XLOC_010715	CEACAM5	chr19:42212529-42234437	TAE_mock	TAE_treated	OK	0.769582	3.29886	2.09982	-3.36742	0.000758763	0.00971862	yes
XLOC_010716	XLOC_010716	CEACAM6	chr19:42259397-42276113	TAE_mock	TAE_treated	OK	6.48622	24.1869	1.89878	-7.17267	7.35412e-13	5.62181e-11	yes
XLOC_010760	XLOC_010760	APOE	chr19:45409038-45412650	TAE_mock	TAE_treated	OK	56.2981	136.241	1.275	-5.74702	9.08322e-09	3.85984e-07	yes
XLOC_010845	XLOC_010845	TRPM4	chr19:49661015-49715098	TAE_mock	TAE_treated	OK	1.97526	4.4764	1.1803	-3.04775	0.0023056	0.0246934	yes
XLOC_011143	XLOC_011143	DAPK3	chr19:3958451-3969826	TAE_mock	TAE_treated	OK	16.9923	29.0947	0.775873	-3.34826	0.000813193	0.0103243	yes
XLOC_011260	XLOC_011260	RGL3	chr19:11504731-11530018	TAE_mock	TAE_treated	OK	3.47827	8.01944	1.20513	-3.19655	0.00139081	0.0163104	yes
XLOC_011414	XLOC_011414	PEPD	chr19:33877854-34012799	TAE_mock	TAE_treated	OK	23.5006	42.8884	0.867893	-3.85781	0.000114407	0.00189777	yes
XLOC_011612	XLOC_011612	BBC3	chr19:47724078-47736023	TAE_mock	TAE_treated	OK	5.81291	12.8083	1.13974	-2.81065	0.00494422	0.0459383	yes
XLOC_011617	XLOC_011617	NAPA	chr19:47987538-48018515	TAE_mock	TAE_treated	OK	21.6519	35.4849	0.712713	-3.03401	0.00241328	0.0256754	yes
XLOC_011858	XLOC_011858	ID2	chr2:8822112-8824583	TAE_mock	TAE_treated	OK	4.06338	25.0218	2.62243	-5.52339	3.3252e-08	1.25111e-06	yes
XLOC_011871	XLOC_011871	PQLC3	chr2:11295539-11318998	TAE_mock	TAE_treated	OK	3.86373	11.5023	1.57385	-3.58138	0.00034178	0.00490859	yes
XLOC_011882	XLOC_011882	KCNS3	chr2:18059944-18114225	TAE_mock	TAE_treated	OK	2.08969	5.87954	1.49242	-2.97041	0.002974	0.030539	yes
XLOC_011885	XLOC_011885	RHOB	chr2:20646834-20649201	TAE_mock	TAE_treated	OK	10.6903	33.5082	1.64821	-6.65353	2.86156e-11	1.82131e-09	yes
XLOC_012001	XLOC_012001	SPTBN1	chr2:54683453-54898583	TAE_mock	TAE_treated	OK	46.1831	84.8879	0.878195	-3.02822	0.00245997	0.0259998	yes
XLOC_012007	XLOC_012007	CCDC85A	chr2:56411257-56613309	TAE_mock	TAE_treated	OK	0.447714	2.13266	2.252	-2.87883	0.00399151	0.0388869	yes
XLOC_012053	XLOC_012053	SPR	chr2:73114511-73119289	TAE_mock	TAE_treated	OK	17.9877	30.4636	0.760079	-3.10205	0.00192183	0.0212918	yes
XLOC_012096	XLOC_012096	ATOH8	chr2:85980908-86018506	TAE_mock	TAE_treated	OK	1.06478	5.80928	2.44781	-5.73636	9.67337e-09	4.07466e-07	yes
XLOC_012132	XLOC_012132	CNNM3	chr2:97481990-97501121	TAE_mock	TAE_treated	OK	7.23829	11.8341	0.709234	-3.02207	0.00251052	0.0264373	yes
XLOC_012140	XLOC_012140	INPP4A	chr2:99061320-99207496	TAE_mock	TAE_treated	OK	5.21731	9.11901	0.805573	-3.25402	0.00113785	0.0136998	yes
XLOC_012159	XLOC_012159	SLC9A4	chr2:103089761-103150431	TAE_mock	TAE_treated	OK	0.253258	1.55668	2.6198	-2.80465	0.00503716	0.0465325	yes
XLOC_012189	XLOC_012189	MERTK	chr2:112656190-112786945	TAE_mock	TAE_treated	OK	2.97286	6.67297	1.16648	-3.61016	0.000306008	0.00446136	yes
XLOC_012203	XLOC_012203	PSD4	chr2:113931559-113960677	TAE_mock	TAE_treated	OK	3.36458	5.95021	0.822513	-3.11344	0.00184919	0.020647	yes
XLOC_012225	XLOC_012225	GLI2	chr2:121554866-121750229	TAE_mock	TAE_treated	OK	2.19024	4.07415	0.895411	-3.18221	0.00146154	0.017043	yes
XLOC_012256	XLOC_012256	GPR39	chr2:133174146-133429070	TAE_mock	TAE_treated	OK	11.5684	33.1353	1.51817	-4.40454	1.0601e-05	0.000232065	yes
XLOC_012267	XLOC_012267	HNMT	chr2:138721807-138773934	TAE_mock	TAE_treated	OK	6.57373	17.9011	1.44526	-3.24227	0.00118584	0.0142182	yes
XLOC_012283	XLOC_012283	FMNL2	chr2:153191750-153506348	TAE_mock	TAE_treated	OK	8.32187	13.0941	0.653942	-2.9481	0.00319737	0.0323046	yes
XLOC_012293	XLOC_012293	TANC1	chr2:159825145-160089170	TAE_mock	TAE_treated	OK	10.4337	25.4722	1.28767	-5.9119	3.38181e-09	1.56104e-07	yes
XLOC_012322	XLOC_012322	CYBRD1	chr2:172378865-172414643	TAE_mock	TAE_treated	OK	48.4238	95.6144	0.981512	-4.21263	2.52416e-05	0.000507895	yes
XLOC_012355	XLOC_012355	SSFA2	chr2:182756471-182795464	TAE_mock	TAE_treated	OK	21.0493	34.187	0.699675	-3.2024	0.00136287	0.0160609	yes
XLOC_012365	XLOC_012365	GULP1	chr2:189156395-189460652	TAE_mock	TAE_treated	OK	5.29392	15.1534	1.51723	-5.45878	4.79416e-08	1.75802e-06	yes
XLOC_012377	XLOC_012377	GLS	chr2:191745546-191830270	TAE_mock	TAE_treated	OK	68.0263	268.26	1.97946	-6.30019	2.97278e-10	1.63934e-08	yes
XLOC_012379	XLOC_012379	OBFC2A	chr2:192542797-192553248	TAE_mock	TAE_treated	OK	6.95854	16.6421	1.25798	-4.8217	1.42339e-06	3.85838e-05	yes
XLOC_012381	XLOC_012381	SLC39A10	chr2:196521531-196602426	TAE_mock	TAE_treated	OK	16.2539	25.044	0.623684	-2.8579	0.0042646	0.0408316	yes
XLOC_012407	XLOC_012407	BMPR2	chr2:203241049-203432474	TAE_mock	TAE_treated	OK	7.29708	11.1654	0.613641	-2.83685	0.00455611	0.0430152	yes
XLOC_012416	XLOC_012416	PARD3B	chr2:205410515-206484886	TAE_mock	TAE_treated	OK	0.96876	2.6505	1.45205	-3.55664	0.000375634	0.00533644	yes
XLOC_012417	XLOC_012417	NRP2	chr2:206547223-206662857	TAE_mock	TAE_treated	OK	4.82673	9.85222	1.0294	-3.82492	0.000130812	0.00213557	yes
XLOC_012431	XLOC_012431	MAP2	chr2:210288770-210598834	TAE_mock	TAE_treated	OK	12.5555	30.7117	1.29046	-5.05805	4.23568e-07	1.2776e-05	yes
XLOC_012445	XLOC_012445	IGFBP2	chr2:217498126-217529158	TAE_mock	TAE_treated	OK	12.225	67.187	2.45835	-8.94977	0	0	yes
XLOC_012490	XLOC_012490	COL4A3	chr2:228029280-228179508	TAE_mock	TAE_treated	OK	0.0970582	3.61428	5.21871	-5.39069	7.01875e-08	2.44354e-06	yes
XLOC_012512	XLOC_012512	ALPP	chr2:233243347-233247599	TAE_mock	TAE_treated	OK	3.65795	14.899	2.0261	-6.26738	3.67176e-10	2.00187e-08	yes
XLOC_012519	XLOC_012519	EFHD1	chr2:233470766-233547491	TAE_mock	TAE_treated	OK	4.00077	12.8539	1.68385	-3.58643	0.000335234	0.00482416	yes
XLOC_012536	XLOC_012536	MLPH	chr2:238395877-238463961	TAE_mock	TAE_treated	OK	98.1571	179.067	0.867335	-3.16662	0.00154224	0.0177756	yes
XLOC_012553	XLOC_012553	RNPEPL1	chr2:241508003-241518149	TAE_mock	TAE_treated	OK	18.0352	31.46	0.802701	-3.6356	0.000277332	0.00409828	yes
XLOC_012563	XLOC_012563	BOK	chr2:242483800-242513553	TAE_mock	TAE_treated	OK	25.524	58.4434	1.19518	-5.49473	3.91318e-08	1.46092e-06	yes
XLOC_012565	XLOC_012565	ING5	chr2:242641455-242668896	TAE_mock	TAE_treated	OK	3.4257	6.10638	0.833918	-3.11164	0.00186054	0.0207416	yes
XLOC_012619	XLOC_012619	HS1BP3	chr2:20817563-20850864	TAE_mock	TAE_treated	OK	8.50744	14.8475	0.803426	-3.15294	0.00161636	0.0185341	yes
XLOC_012626	XLOC_012626	TP53I3	chr2:24300302-24308085	TAE_mock	TAE_treated	OK	17.6436	40.3615	1.19384	-4.58622	4.51346e-06	0.000109048	yes
XLOC_012682	XLOC_012682	CDC42EP3	chr2:37870742-37899326	TAE_mock	TAE_treated	OK	52.5459	93.9372	0.838117	-3.63678	0.000276067	0.00408669	yes
XLOC_012683	XLOC_012683	CYP1B1	chr2:38294745-38303323	TAE_mock	TAE_treated	OK	33.9291	73.9148	1.12334	-4.93069	8.1938e-07	2.30319e-05	yes
XLOC_012759	XLOC_012759	PPP3R1	chr2:68405988-68479651	TAE_mock	TAE_treated	OK	30.432	54.1261	0.830735	-3.84501	0.000120547	0.00198593	yes
XLOC_012795	XLOC_012795	SLC4A5	chr2:74443368-74570534	TAE_mock	TAE_treated	OK	2.72247	16.547	2.60358	-9.93359	0	0	yes
XLOC_012827	XLOC_012827	ST3GAL5	chr2:86066270-86116157	TAE_mock	TAE_treated	OK	1.77242	14.8147	3.06325	-5.12803	2.92788e-07	9.11683e-06	yes
XLOC_012854	XLOC_012854	STARD7	chr2:96850602-96908362	TAE_mock	TAE_treated	OK	34.7081	117.496	1.75927	-7.83833	4.66294e-15	4.88189e-13	yes
XLOC_012855	XLOC_012855	TMEM127	chr2:96915945-96931751	TAE_mock	TAE_treated	OK	22.6725	37.6013	0.729841	-3.1887	0.00142912	0.0167054	yes
XLOC_012879	XLOC_012879	LONRF2	chr2:100889752-100939195	TAE_mock	TAE_treated	OK	0.454312	1.25646	1.46761	-3.37956	0.00072603	0.00937415	yes
XLOC_012924	XLOC_012924	SLC35F5	chr2:114471932-114514400	TAE_mock	TAE_treated	OK	23.1243	40.8255	0.82006	-3.72857	0.00019257	0.00297567	yes
XLOC_012969	XLOC_012969	LYPD1	chr2:133174146-133429070	TAE_mock	TAE_treated	OK	22.7707	52.8154	1.21378	-4.26634	1.98705e-05	0.000409541	yes
XLOC_012997	XLOC_012997	CYTIP	chr2:158271130-158300604	TAE_mock	TAE_treated	OK	1.1187	4.83943	2.11301	-3.10536	0.00190045	0.0210889	yes
XLOC_013010	XLOC_013010	FAP	chr2:163027199-163100045	TAE_mock	TAE_treated	OK	1.11495	4.69477	2.07408	-3.39601	0.000683751	0.00889184	yes
XLOC_013023	XLOC_013023	SCN9A	chr2:167051696-167232497	TAE_mock	TAE_treated	OK	2.24582	3.77142	0.747866	-2.95221	0.00315507	0.0319667	yes
XLOC_013053	XLOC_013053	HOXD-AS1	chr2:177037923-177055635	TAE_mock	TAE_treated	OK	8.4822	15.8943	0.905994	-3.74324	0.000181663	0.00286223	yes
XLOC_013083	XLOC_013083	SLC40A1	chr2:190425315-190445537	TAE_mock	TAE_treated	OK	9.59068	32.3933	1.75599	-7.58685	3.28626e-14	3.00506e-12	yes
XLOC_013095	XLOC_013095	HECW2	chr2:197063976-197457335	TAE_mock	TAE_treated	OK	1.44671	2.9763	1.04075	-3.17853	0.00148024	0.017207	yes
XLOC_013124	XLOC_013124	RAPH1	chr2:204298538-204400058	TAE_mock	TAE_treated	OK	3.60335	6.04881	0.747312	-3.07184	0.00212742	0.0231802	yes
XLOC_013135	XLOC_013135	FZD5	chr2:208627309-208634143	TAE_mock	TAE_treated	OK	4.29481	11.4604	1.41599	-5.92051	3.20949e-09	1.49583e-07	yes
XLOC_013155	XLOC_013155	LOC646324	chr2:216476285-216708259	TAE_mock	TAE_treated	OK	3.92599	7.2041	0.875764	-3.11267	0.00185406	0.0206853	yes
XLOC_013159	XLOC_013159	IGFBP5	chr2:217536827-217560272	TAE_mock	TAE_treated	OK	3.76677	6.59067	0.807098	-3.22886	0.00124283	0.0148033	yes
XLOC_013204	XLOC_013204	COL4A4	chr2:227867426-228029275	TAE_mock	TAE_treated	OK	0.441154	8.29114	4.23222	-8.77654	0	0	yes
XLOC_013267	XLOC_013267	MTERFD2	chr2:241938254-242041747	TAE_mock	TAE_treated	OK	20.4577	80.8151	1.98198	-4.5639	5.02114e-06	0.000120108	yes
XLOC_013268	XLOC_013268	PASK	chr2:242045513-242089394	TAE_mock	TAE_treated	OK	2.55771	8.95398	1.80768	-5.23349	1.66335e-07	5.47427e-06	yes
XLOC_013328	XLOC_013328	BMP2	chr20:6748744-6760910	TAE_mock	TAE_treated	OK	1.30927	7.10466	2.44	-4.58972	4.43847e-06	0.000107596	yes
XLOC_013343	XLOC_013343	DSTN	chr20:17550598-17588652	TAE_mock	TAE_treated	OK	259.624	600.423	1.20955	-4.59718	4.28251e-06	0.000104165	yes
XLOC_013357	XLOC_013357	RIN2	chr20:19867164-19983103	TAE_mock	TAE_treated	OK	12.5005	21.8754	0.807324	-3.61069	0.000305379	0.00445668	yes
XLOC_013361	XLOC_013361	PLK1S1	chr20:21106623-21227258	TAE_mock	TAE_treated	OK	5.84657	10.5157	0.846879	-2.78076	0.00542311	0.049484	yes
XLOC_013387	XLOC_013387	ID1	chr20:30193085-30194317	TAE_mock	TAE_treated	OK	50.9642	265.602	2.38171	-9.78178	0	0	yes
XLOC_013424	XLOC_013424	TP53INP2	chr20:33292147-33301237	TAE_mock	TAE_treated	OK	9.54906	18.5361	0.956907	-4.18015	2.91321e-05	0.000573433	yes
XLOC_013429	XLOC_013429	MMP24	chr20:33814538-33864804	TAE_mock	TAE_treated	OK	2.82859	5.67026	1.00333	-3.27628	0.00105185	0.0129008	yes
XLOC_013439	XLOC_013439	MYL9	chr20:35169886-35178226	TAE_mock	TAE_treated	OK	8.0428	62.4761	2.95753	-8.45795	0	0	yes
XLOC_013508	XLOC_013508	NCOA3	chr20:46130600-46285621	TAE_mock	TAE_treated	OK	3.44438	6.01098	0.803354	-3.10185	0.00192316	0.0212918	yes
XLOC_013522	XLOC_013522	PTPN1	chr20:49126890-49201086	TAE_mock	TAE_treated	OK	27.4487	43.6338	0.668707	-3.08443	0.00203939	0.0223142	yes
XLOC_013531	XLOC_013531	FAM210B	chr20:54933982-54943718	TAE_mock	TAE_treated	OK	11.1298	20.2937	0.8666	-3.73532	0.000187478	0.00292199	yes
XLOC_013634	XLOC_013634	ProSAPiP1	chr20:3143272-3149207	TAE_mock	TAE_treated	OK	1.2332	3.4368	1.47866	-3.45723	0.000545764	0.00736246	yes
XLOC_013673	XLOC_013673	BFSP1	chr20:17474549-17539605	TAE_mock	TAE_treated	OK	3.89454	10.8541	1.47872	-3.95653	7.60448e-05	0.00134151	yes
XLOC_013704	XLOC_013704	ACSS1	chr20:24986865-25038818	TAE_mock	TAE_treated	OK	5.69636	16.2589	1.51311	-5.98973	2.10184e-09	1.01563e-07	yes
XLOC_013729	XLOC_013729	COMMD7	chr20:31290492-31331814	TAE_mock	TAE_treated	OK	13.5698	22.0344	0.699358	-2.78623	0.00533258	0.0487627	yes
XLOC_013758	XLOC_013758	NDRG3	chr20:35280168-35374541	TAE_mock	TAE_treated	OK	11.4253	19.1331	0.743841	-3.12376	0.00178558	0.0200296	yes
XLOC_013823	XLOC_013823	ZNFX1	chr20:47862438-47905795	TAE_mock	TAE_treated	OK	6.39165	12.9182	1.01515	-3.62233	0.000291964	0.00426954	yes
XLOC_013835	XLOC_013835	ATP9A	chr20:50213313-50384908	TAE_mock	TAE_treated	OK	8.73589	17.0374	0.963681	-4.45296	8.46945e-06	0.000193007	yes
XLOC_013851	XLOC_013851	PMEPA1	chr20:56223447-56286592	TAE_mock	TAE_treated	OK	2.63454	6.55469	1.31497	-3.93897	8.18314e-05	0.00142618	yes
XLOC_013926	XLOC_013926	BACH1	chr21:30671219-30734217	TAE_mock	TAE_treated	OK	13.3242	21.1673	0.667787	-2.92858	0.00340518	0.034	yes
XLOC_013991	XLOC_013991	ABCG1	chr21:43619798-43717354	TAE_mock	TAE_treated	OK	6.66536	17.3306	1.37857	-5.00849	5.486e-07	1.62089e-05	yes
XLOC_013993	XLOC_013993	SLC37A1	chr21:43919741-44001550	TAE_mock	TAE_treated	OK	3.18669	7.63219	1.26004	-3.72778	0.000193171	0.00298177	yes
XLOC_014000	XLOC_014000	PDXK	chr21:45138977-45182188	TAE_mock	TAE_treated	OK	31.5822	49.9049	0.66007	-2.82276	0.00476125	0.0445823	yes
XLOC_014111	XLOC_014111	RCAN1	chr21:35888783-35987382	TAE_mock	TAE_treated	OK	6.01012	11.8179	0.975511	-3.0927	0.00198342	0.0218751	yes
XLOC_014135	XLOC_014135	TMPRSS2	chr21:42836477-42880085	TAE_mock	TAE_treated	OK	10.2497	19.2317	0.907903	-3.73002	0.000191467	0.00296497	yes
XLOC_014208	XLOC_014208	C22orf25	chr22:20008630-20053447	TAE_mock	TAE_treated	OK	5.50259	17.1662	1.64139	-5.57368	2.49409e-08	9.55825e-07	yes
XLOC_014247	XLOC_014247	BCR	chr22:23522551-23660224	TAE_mock	TAE_treated	OK	8.79997	17.4202	0.985193	-4.48837	7.17706e-06	0.000166711	yes
XLOC_014466	XLOC_014466	DGCR2	chr22:19023794-19109967	TAE_mock	TAE_treated	OK	12.083	20.3427	0.751536	-3.17043	0.00152211	0.0176073	yes
XLOC_014488	XLOC_014488	KLHL22	chr22:20795805-20850170	TAE_mock	TAE_treated	OK	8.18345	13.9615	0.77067	-2.99963	0.00270304	0.0282179	yes
XLOC_014498	XLOC_014498	MAPK1	chr22:22113946-22221970	TAE_mock	TAE_treated	OK	15.4753	30.9132	0.998256	-4.12479	3.71067e-05	0.00070915	yes
XLOC_014513	XLOC_014513	CHCHD10	chr22:24105207-24110141	TAE_mock	TAE_treated	OK	20.4297	42.3976	1.05331	-3.13008	0.00174759	0.0197105	yes
XLOC_014569	XLOC_014569	PIK3IP1	chr22:31677578-31688520	TAE_mock	TAE_treated	OK	1.56666	6.81061	2.12009	-3.44225	0.000576892	0.00773535	yes
XLOC_014603	XLOC_014603	ELFN2	chr22:37763999-37823505	TAE_mock	TAE_treated	OK	4.86604	7.53651	0.631149	-2.79217	0.00523555	0.0479839	yes
XLOC_014664	XLOC_014664	PACSIN2	chr22:43265771-43411184	TAE_mock	TAE_treated	OK	28.1994	47.2431	0.744442	-3.37715	0.000732412	0.00943968	yes
XLOC_014779	XLOC_014779	NR1D2	chr3:23986750-24022109	TAE_mock	TAE_treated	OK	9.89221	16.4413	0.732958	-3.26653	0.00108874	0.0132419	yes
XLOC_014791	XLOC_014791	GPD1L	chr3:32148002-32210207	TAE_mock	TAE_treated	OK	2.4105	4.71954	0.969314	-2.82666	0.00470367	0.0441864	yes
XLOC_014861	XLOC_014861	LIMD1	chr3:45636322-45730374	TAE_mock	TAE_treated	OK	4.32268	14.7856	1.77419	-7.42971	1.08802e-13	9.35696e-12	yes
XLOC_014874	XLOC_014874	NBEAL2	chr3:47021172-47051194	TAE_mock	TAE_treated	OK	2.23831	3.71649	0.731531	-2.82158	0.0047788	0.0446887	yes
XLOC_014895	XLOC_014895	TCTA	chr3:49449638-49453909	TAE_mock	TAE_treated	OK	15.2092	27.4341	0.851026	-3.64449	0.00026792	0.00399475	yes
XLOC_014913	XLOC_014913	DOCK3	chr3:50712671-51421629	TAE_mock	TAE_treated	OK	0.634353	4.02163	2.66442	-6.01846	1.76085e-09	8.68283e-08	yes
XLOC_014954	XLOC_014954	PTPRG	chr3:61547242-62304622	TAE_mock	TAE_treated	OK	7.24196	12.2633	0.759893	-3.40124	0.000670812	0.00876301	yes
XLOC_014970	XLOC_014970	MITF	chr3:69788585-70017488	TAE_mock	TAE_treated	OK	2.43007	5.08327	1.06476	-2.94849	0.00319327	0.0322857	yes
XLOC_015050	XLOC_015050	ZDHHC23	chr3:113666747-113681827	TAE_mock	TAE_treated	OK	1.74876	5.37553	1.62008	-3.86638	0.000110464	0.00184507	yes
XLOC_015059	XLOC_015059	ARHGAP31	chr3:119013219-119138323	TAE_mock	TAE_treated	OK	2.53366	10.8893	2.10362	-8.59622	0	0	yes
XLOC_015072	XLOC_015072	SLC15A2	chr3:121613170-121663034	TAE_mock	TAE_treated	OK	0.832796	3.05008	1.87281	-3.43336	0.000596152	0.00793843	yes
XLOC_015079	XLOC_015079	PARP14	chr3:122399671-122449687	TAE_mock	TAE_treated	OK	16.4604	26.9058	0.708918	-3.2293	0.00124094	0.014793	yes
XLOC_015081	XLOC_015081	LOC100129550	chr3:122605359-122611263	TAE_mock	TAE_treated	OK	1.0899	2.60983	1.25976	-2.91694	0.00353483	0.0350523	yes
XLOC_015144	XLOC_015144	MRAS	chr3:138066489-138124377	TAE_mock	TAE_treated	OK	5.5034	12.3307	1.16386	-4.49395	6.99145e-06	0.000162661	yes
XLOC_015145	XLOC_015145	ESYT3	chr3:138153414-138197256	TAE_mock	TAE_treated	OK	0.707985	2.94263	2.05531	-3.45946	0.000541267	0.00732231	yes
XLOC_015150	XLOC_015150	CLSTN2	chr3:139654026-140286919	TAE_mock	TAE_treated	OK	0.217546	1.64286	2.91682	-3.20624	0.00134482	0.0158612	yes
XLOC_015160	XLOC_015160	PLS1	chr3:142315228-142432505	TAE_mock	TAE_treated	OK	10.9801	17.0241	0.632692	-2.77986	0.00543828	0.0495724	yes
XLOC_015174	XLOC_015174	RNF13	chr3:149530474-149679925	TAE_mock	TAE_treated	OK	15.5303	24.2181	0.641002	-2.80649	0.00500837	0.0463555	yes
XLOC_015190	XLOC_015190	ARHGEF26	chr3:153742189-153975616	TAE_mock	TAE_treated	OK	1.14913	10.2559	3.15785	-6.71866	1.834e-11	1.19359e-09	yes
XLOC_015194	XLOC_015194	TIPARP	chr3:156390959-156424557	TAE_mock	TAE_treated	OK	34.1369	65.2963	0.935671	-3.95189	7.7537e-05	0.00136616	yes
XLOC_015224	XLOC_015224	SKIL	chr3:170075472-170114637	TAE_mock	TAE_treated	OK	3.19043	7.65572	1.26279	-4.93092	8.18443e-07	2.30319e-05	yes
XLOC_015306	XLOC_015306	MUC20	chr3:195447752-195464540	TAE_mock	TAE_treated	OK	3.84598	6.59047	0.777029	-3.02909	0.00245293	0.0259824	yes
XLOC_015391	XLOC_015391	SLC4A7	chr3:27414213-27498245	TAE_mock	TAE_treated	OK	3.9929	6.76181	0.759974	-3.1959	0.00139394	0.0163338	yes
XLOC_015403	XLOC_015403	TRANK1	chr3:36868307-36986548	TAE_mock	TAE_treated	OK	2.93386	4.77785	0.703558	-3.04317	0.00234097	0.025035	yes
XLOC_015412	XLOC_015412	GORASP1	chr3:39138090-39149130	TAE_mock	TAE_treated	OK	7.3389	12.5931	0.779003	-3.12638	0.00176971	0.0198824	yes
XLOC_015436	XLOC_015436	FYCO1	chr3:45959390-46037316	TAE_mock	TAE_treated	OK	4.78066	7.44238	0.638553	-2.8337	0.00460118	0.0433363	yes
XLOC_015441	XLOC_015441	ALS2CL	chr3:46710484-46735194	TAE_mock	TAE_treated	OK	2.50979	7.27181	1.53475	-4.77682	1.7809e-06	4.7649e-05	yes
XLOC_015614	XLOC_015614	ABI3BP	chr3:100468178-100712334	TAE_mock	TAE_treated	OK	0.621329	7.11747	3.51794	-5.71477	1.09855e-08	4.5478e-07	yes
XLOC_015678	XLOC_015678	MYLK	chr3:123304402-123603149	TAE_mock	TAE_treated	OK	16.337	27.6012	0.756583	-2.97969	0.00288538	0.0297347	yes
XLOC_015681	XLOC_015681	ITGB5	chr3:124481794-124606144	TAE_mock	TAE_treated	OK	23.8568	69.4066	1.54067	-7.07376	1.5079e-12	1.10932e-10	yes
XLOC_015683	XLOC_015683	HEG1	chr3:124684553-124774802	TAE_mock	TAE_treated	OK	11.2252	24.3611	1.11784	-5.13641	2.80031e-07	8.77632e-06	yes
XLOC_015697	XLOC_015697	TPRA1	chr3:127291907-127309568	TAE_mock	TAE_treated	OK	26.9768	54.9871	1.02737	-4.40827	1.042e-05	0.000228797	yes
XLOC_015698	XLOC_015698	MGLL	chr3:127407904-127542093	TAE_mock	TAE_treated	OK	26.2505	57.9667	1.14288	-4.99518	5.87805e-07	1.72264e-05	yes
XLOC_015728	XLOC_015728	AMOTL2	chr3:134074189-134093406	TAE_mock	TAE_treated	OK	22.2689	44.7672	1.00742	-4.53334	5.80584e-06	0.00013684	yes
XLOC_015757	XLOC_015757	PLSCR4	chr3:145910123-145968966	TAE_mock	TAE_treated	OK	16.4909	33.2913	1.01347	-4.34616	1.38539e-05	0.000296535	yes
XLOC_015767	XLOC_015767	COMMD2	chr3:149456256-149470286	TAE_mock	TAE_treated	OK	7.55664	14.0565	0.895415	-3.71621	0.000202234	0.00310507	yes
XLOC_015799	XLOC_015799	IFT80	chr3:159974773-160117320	TAE_mock	TAE_treated	OK	15.3206	39.8169	1.37791	-6.01531	1.79547e-09	8.82347e-08	yes
XLOC_015827	XLOC_015827	PLD1	chr3:171318194-171528284	TAE_mock	TAE_treated	OK	3.16435	6.67779	1.07746	-3.91324	9.10651e-05	0.00156446	yes
XLOC_015833	XLOC_015833	ZMAT3	chr3:178735010-178789656	TAE_mock	TAE_treated	OK	3.76624	6.32144	0.747126	-2.94024	0.00327959	0.0329969	yes
XLOC_015857	XLOC_015857	LIPH	chr3:185225569-185270369	TAE_mock	TAE_treated	OK	16.0902	38.561	1.26096	-5.64477	1.65404e-08	6.56527e-07	yes
XLOC_015873	XLOC_015873	CLDN1	chr3:190023489-190040235	TAE_mock	TAE_treated	OK	6.29722	14.8686	1.23948	-4.80466	1.55017e-06	4.17852e-05	yes
XLOC_015895	XLOC_015895	TNK2	chr3:195590235-195635880	TAE_mock	TAE_treated	OK	9.80799	15.9343	0.700104	-3.10793	0.00188405	0.0209713	yes
XLOC_015907	XLOC_015907	PIGZ	chr3:196673213-196695704	TAE_mock	TAE_treated	OK	4.09203	9.11845	1.15597	-3.51524	0.000439357	0.00610919	yes
XLOC_015911	XLOC_015911	BDH1	chr3:197236653-197300194	TAE_mock	TAE_treated	OK	4.46484	7.92078	0.827035	-2.91835	0.00351889	0.0349662	yes
XLOC_015943	XLOC_015943	HTT	chr4:3076407-3245687	TAE_mock	TAE_treated	OK	7.08973	12.0548	0.765801	-3.54344	0.000394939	0.00555066	yes
XLOC_015956	XLOC_015956	EVC	chr4:5712923-5816031	TAE_mock	TAE_treated	OK	6.15331	12.0933	0.974769	-4.36634	1.26346e-05	0.000272455	yes
XLOC_015958	XLOC_015958	WFS1	chr4:6271576-6304992	TAE_mock	TAE_treated	OK	18.6173	44.7524	1.26532	-5.53294	3.14906e-08	1.19416e-06	yes
XLOC_015996	XLOC_015996	CPEB2	chr4:15004297-15071777	TAE_mock	TAE_treated	OK	2.3399	7.71017	1.72032	-5.69269	1.25057e-08	5.13301e-07	yes
XLOC_016012	XLOC_016012	SOD3	chr4:24797084-24802467	TAE_mock	TAE_treated	OK	26.1916	74.5242	1.50861	-6.58737	4.47695e-11	2.76423e-09	yes
XLOC_016033	XLOC_016033	KLHL5	chr4:39046450-39127853	TAE_mock	TAE_treated	OK	21.663	41.9566	0.953667	-4.00083	6.31216e-05	0.00113998	yes
XLOC_016044	XLOC_016044	LIMCH1	chr4:41362803-41702061	TAE_mock	TAE_treated	OK	26.6472	65.3109	1.29334	-5.40296	6.55499e-08	2.31556e-06	yes
XLOC_016115	XLOC_016115	SLC4A4	chr4:72053002-72437804	TAE_mock	TAE_treated	OK	5.89631	10.326	0.808401	-3.56482	0.000364105	0.00519308	yes
XLOC_016137	XLOC_016137	SHROOM3	chr4:77356252-77704405	TAE_mock	TAE_treated	OK	0.586714	2.28646	1.96239	-4.81141	1.49867e-06	4.04724e-05	yes
XLOC_016144	XLOC_016144	ANXA3	chr4:79472741-79531605	TAE_mock	TAE_treated	OK	3.87708	13.423	1.79167	-4.19693	2.70558e-05	0.000537693	yes
XLOC_016173	XLOC_016173	HERC6	chr4:89299890-89364249	TAE_mock	TAE_treated	OK	3.49131	7.60296	1.12279	-3.90987	9.23459e-05	0.00158238	yes
XLOC_016205	XLOC_016205	CYP2U1	chr4:108852716-108874613	TAE_mock	TAE_treated	OK	3.18415	6.58716	1.04875	-3.69569	0.000219291	0.00333156	yes
XLOC_016275	XLOC_016275	EDNRA	chr4:148402068-148466106	TAE_mock	TAE_treated	OK	4.90948	11.8617	1.27266	-4.9115	9.03835e-07	2.52097e-05	yes
XLOC_016287	XLOC_016287	FHDC1	chr4:153864134-153900848	TAE_mock	TAE_treated	OK	0.735607	2.84317	1.95049	-4.07666	4.56868e-05	0.000850622	yes
XLOC_016290	XLOC_016290	KIAA0922	chr4:154387497-154557862	TAE_mock	TAE_treated	OK	3.69445	8.2096	1.15195	-4.33843	1.43503e-05	0.000305802	yes
XLOC_016297	XLOC_016297	GUCY1B3	chr4:156680125-156728783	TAE_mock	TAE_treated	OK	0.32361	2.19736	2.76345	-2.95226	0.00315459	0.0319667	yes
XLOC_016320	XLOC_016320	PALLD	chr4:169418216-169849608	TAE_mock	TAE_treated	OK	30.9021	55.5119	0.845091	-3.60786	0.000308729	0.00449412	yes
XLOC_016337	XLOC_016337	WWC2	chr4:184020462-184241929	TAE_mock	TAE_treated	OK	1.84146	4.63959	1.33315	-4.98698	6.1331e-07	1.77934e-05	yes
XLOC_016350	XLOC_016350	CYP4V2	chr4:187112673-187134617	TAE_mock	TAE_treated	OK	1.51536	4.13241	1.44733	-3.49897	0.000467062	0.00643903	yes
XLOC_016385	XLOC_016385	MXD4	chr4:2249159-2263739	TAE_mock	TAE_treated	OK	16.9348	36.5027	1.10801	-5.05461	4.31276e-07	1.29814e-05	yes
XLOC_016442	XLOC_016442	PPARGC1A	chr4:23793643-23891700	TAE_mock	TAE_treated	OK	1.52687	5.69968	1.9003	-5.66016	1.51234e-08	6.08643e-07	yes
XLOC_016452	XLOC_016452	RELL1	chr4:37455551-37687999	TAE_mock	TAE_treated	OK	2.4152	7.8027	1.69183	-4.52295	6.09826e-06	0.000143498	yes
XLOC_016457	XLOC_016457	TMEM156	chr4:38968440-39034041	TAE_mock	TAE_treated	OK	13.7219	37.5092	1.45076	-6.00006	1.97248e-09	9.5632e-08	yes
XLOC_016466	XLOC_016466	APBB2	chr4:40812043-41216635	TAE_mock	TAE_treated	OK	3.13679	10.3407	1.72098	-6.96382	3.3118e-12	2.31154e-10	yes
XLOC_016469	XLOC_016469	ATP8A1	chr4:42410391-42659122	TAE_mock	TAE_treated	OK	1.05088	4.66016	2.14878	-5.37704	7.57206e-08	2.60479e-06	yes
XLOC_016500	XLOC_016500	HOPX	chr4:57514153-57547872	TAE_mock	TAE_treated	OK	3.75682	16.3789	2.12426	-3.40483	0.000662048	0.00865635	yes
XLOC_016574	XLOC_016574	HPSE	chr4:84213613-84256306	TAE_mock	TAE_treated	OK	5.72868	13.4572	1.2321	-5.02667	4.99075e-07	1.48673e-05	yes
XLOC_016588	XLOC_016588	PPM1K	chr4:89181531-89205888	TAE_mock	TAE_treated	OK	0.563566	2.57321	2.19091	-2.961	0.00306643	0.0313989	yes
XLOC_016611	XLOC_016611	DDIT4L	chr4:101107026-101111655	TAE_mock	TAE_treated	OK	5.57972	12.758	1.19314	-4.10299	4.07837e-05	0.000769247	yes
XLOC_016687	XLOC_016687	TBC1D9	chr4:141541935-141677471	TAE_mock	TAE_treated	OK	7.57617	13.3111	0.813089	-3.63018	0.000283219	0.00415925	yes
XLOC_016704	XLOC_016704	SH3D19	chr4:152041432-152149182	TAE_mock	TAE_treated	OK	4.68313	8.31021	0.827413	-3.25528	0.00113282	0.0136733	yes
XLOC_016735	XLOC_016735	SPOCK3	chr4:167654535-168155741	TAE_mock	TAE_treated	OK	3.08325	8.95616	1.53843	-3.11592	0.00183373	0.0205219	yes
XLOC_016737	XLOC_016737	DDX60L	chr4:169277885-169401638	TAE_mock	TAE_treated	OK	3.72769	6.57789	0.819344	-3.38592	0.000709406	0.00918414	yes
XLOC_016739	XLOC_016739	SH3RF1	chr4:170015406-170192249	TAE_mock	TAE_treated	OK	3.64916	10.8741	1.57526	-6.16516	7.04138e-10	3.65949e-08	yes
XLOC_016750	XLOC_016750	HPGD	chr4:175411327-175444049	TAE_mock	TAE_treated	OK	3.15969	13.3795	2.08217	-5.52258	3.34051e-08	1.2536e-06	yes
XLOC_016824	XLOC_016824	ANKRD33B	chr5:10564434-10657928	TAE_mock	TAE_treated	OK	0.633019	1.59865	1.33653	-2.98275	0.00285667	0.029523	yes
XLOC_016867	XLOC_016867	NNT	chr5:43602790-43705668	TAE_mock	TAE_treated	OK	24.0698	41.2282	0.776406	-3.4149	0.000638061	0.00843431	yes
XLOC_016877	XLOC_016877	SNX18	chr5:53813588-53842416	TAE_mock	TAE_treated	OK	5.61039	11.9599	1.09203	-4.39061	1.13035e-05	0.000246325	yes
XLOC_016903	XLOC_016903	ERBB2IP	chr5:65222381-65376851	TAE_mock	TAE_treated	OK	19.6679	40.1494	1.02954	-4.44338	8.85576e-06	0.00020086	yes
XLOC_016906	XLOC_016906	PIK3R1	chr5:67511583-67597649	TAE_mock	TAE_treated	OK	2.52918	6.12264	1.27548	-4.61025	4.02184e-06	9.91596e-05	yes
XLOC_016914	XLOC_016914	OCLN	chr5:68788118-68853931	TAE_mock	TAE_treated	OK	6.83249	23.4459	1.77885	-7.81964	5.32907e-15	5.4996e-13	yes
XLOC_016918	XLOC_016918	GTF2H2B	chr5:69711196-69746189	TAE_mock	TAE_treated	OK	2.76864	6.15616	1.15286	-3.74893	0.000177588	0.00280107	yes
XLOC_016984	XLOC_016984	RHOBTB3	chr5:95066849-95132071	TAE_mock	TAE_treated	OK	35.7916	108.647	1.60196	-6.82625	8.71614e-12	5.77664e-10	yes
XLOC_017023	XLOC_017023	PRR16	chr5:119800018-120022964	TAE_mock	TAE_treated	OK	0.641766	4.8243	2.9102	-3.15891	0.00158363	0.0181894	yes
XLOC_017065	XLOC_017065	PHF15	chr5:133861797-133918918	TAE_mock	TAE_treated	OK	6.3013	13.2291	1.06999	-4.76923	1.84933e-06	4.93883e-05	yes
XLOC_017086	XLOC_017086	EGR1	chr5:137801180-137805004	TAE_mock	TAE_treated	OK	5.69848	25.9964	2.18966	-8.0565	8.88178e-16	1.00253e-13	yes
XLOC_017138	XLOC_017138	SH3RF2	chr5:145316125-145442879	TAE_mock	TAE_treated	OK	6.91962	15.1543	1.13096	-4.47121	7.77792e-06	0.000178657	yes
XLOC_017152	XLOC_017152	ADRB2	chr5:148206155-148208197	TAE_mock	TAE_treated	OK	3.07119	11.5885	1.91583	-4.23752	2.26001e-05	0.000461194	yes
XLOC_017158	XLOC_017158	ARHGEF37	chr5:148961134-149014527	TAE_mock	TAE_treated	OK	3.78968	6.75295	0.833441	-3.2216	0.00127477	0.0151339	yes
XLOC_017166	XLOC_017166	SYNPO	chr5:149980641-150038792	TAE_mock	TAE_treated	OK	9.35443	21.8834	1.22611	-4.93029	8.21058e-07	2.30343e-05	yes
XLOC_017170	XLOC_017170	GPX3	chr5:150399998-150408554	TAE_mock	TAE_treated	OK	29.9175	82.0229	1.45504	-6.63668	3.20817e-11	2.00687e-09	yes
XLOC_017172	XLOC_017172	SLC36A1	chr5:150827162-150871940	TAE_mock	TAE_treated	OK	2.89547	5.56898	0.943614	-3.46148	0.000537206	0.00728693	yes
XLOC_017176	XLOC_017176	GALNT10	chr5:153570294-153825382	TAE_mock	TAE_treated	OK	12.6582	36.1331	1.51325	-6.92842	4.25548e-12	2.92777e-10	yes
XLOC_017177	XLOC_017177	SAP30L	chr5:153825516-153840613	TAE_mock	TAE_treated	OK	6.65054	12.1199	0.865838	-3.70454	0.000211772	0.00323777	yes
XLOC_017190	XLOC_017190	UBLCP1	chr5:158690088-158713048	TAE_mock	TAE_treated	OK	11.8078	19.5344	0.726277	-3.01258	0.00259037	0.0272186	yes
XLOC_017205	XLOC_017205	WWC1	chr5:167719064-167899308	TAE_mock	TAE_treated	OK	3.57016	5.92683	0.731271	-2.84564	0.00443219	0.0420737	yes
XLOC_017225	XLOC_017225	ATP6V0E1	chr5:172410762-172461900	TAE_mock	TAE_treated	OK	259.051	421.477	0.702219	-3.0917	0.00199013	0.0219324	yes
XLOC_017227	XLOC_017227	C5orf41	chr5:172483354-172566291	TAE_mock	TAE_treated	OK	4.29415	9.53335	1.15061	-4.62826	3.6875e-06	9.23346e-05	yes
XLOC_017246	XLOC_017246	TSPAN17	chr5:176074387-176086059	TAE_mock	TAE_treated	OK	14.0053	22.0886	0.657334	-2.82358	0.00474905	0.0445012	yes
XLOC_017327	XLOC_017327	FAM134B	chr5:16473146-16617167	TAE_mock	TAE_treated	OK	1.92048	6.78373	1.82061	-3.9161	8.99932e-05	0.00154788	yes
XLOC_017355	XLOC_017355	C5orf42	chr5:37106329-37249530	TAE_mock	TAE_treated	OK	2.82867	5.26436	0.896136	-3.88293	0.000103204	0.00173383	yes
XLOC_017364	XLOC_017364	DAB2	chr5:39371775-39425335	TAE_mock	TAE_treated	OK	3.81132	7.90689	1.05282	-3.93703	8.24949e-05	0.00143601	yes
XLOC_017375	XLOC_017375	LOC648987	chr5:43014830-43018913	TAE_mock	TAE_treated	OK	4.54516	9.62939	1.08311	-2.94268	0.00325386	0.0328065	yes
XLOC_017385	XLOC_017385	EMB	chr5:49692030-49737234	TAE_mock	TAE_treated	OK	24.5158	79.0622	1.68928	-7.69776	1.37668e-14	1.32601e-12	yes
XLOC_017436	XLOC_017436	FAM169A	chr5:74073398-74162615	TAE_mock	TAE_treated	OK	2.34783	4.21071	0.842731	-2.86429	0.0041794	0.040247	yes
XLOC_017448	XLOC_017448	LHFPL2	chr5:77781037-77944648	TAE_mock	TAE_treated	OK	3.4411	7.81015	1.18248	-4.43336	9.27747e-06	0.000207494	yes
XLOC_017466	XLOC_017466	EDIL3	chr5:83238125-83680611	TAE_mock	TAE_treated	OK	33.825	65.2521	0.947934	-4.35489	1.33131e-05	0.000285807	yes
XLOC_017494	XLOC_017494	SLCO4C1	chr5:101569691-101632253	TAE_mock	TAE_treated	OK	1.35262	6.91838	2.35468	-5.84779	4.98156e-09	2.2352e-07	yes
XLOC_017505	XLOC_017505	EPB41L4A	chr5:111498314-111755010	TAE_mock	TAE_treated	OK	3.28112	14.3948	2.13329	-7.8903	3.10862e-15	3.32692e-13	yes
XLOC_017506	XLOC_017506	REEP5	chr5:112196884-112258031	TAE_mock	TAE_treated	OK	25.7041	42.7621	0.734334	-3.02009	0.00252703	0.0265917	yes
XLOC_017512	XLOC_017512	FEM1C	chr5:114856607-114880591	TAE_mock	TAE_treated	OK	8.86157	15.2797	0.785985	-3.54186	0.000397323	0.00557874	yes
XLOC_017543	XLOC_017543	FSTL4	chr5:132532151-132948223	TAE_mock	TAE_treated	OK	1.5046	6.16285	2.03421	-5.6643	1.47626e-08	5.9578e-07	yes
XLOC_017570	XLOC_017570	FAM13B	chr5:137225124-137368802	TAE_mock	TAE_treated	OK	10.7055	20.7397	0.954037	-4.1907	2.78093e-05	0.000549651	yes
XLOC_017590	XLOC_017590	HBEGF	chr5:139712427-139726188	TAE_mock	TAE_treated	OK	1.79038	10.0261	2.48542	-4.73807	2.15761e-06	5.70937e-05	yes
XLOC_017651	XLOC_017651	C5orf4	chr5:154198051-154230213	TAE_mock	TAE_treated	OK	5.76769	12.4235	1.107	-4.19721	2.70229e-05	0.000537693	yes
XLOC_017654	XLOC_017654	HAVCR1	chr5:156456530-156485970	TAE_mock	TAE_treated	OK	8.34778	15.4746	0.890434	-2.89387	0.00380528	0.037299	yes
XLOC_017688	XLOC_017688	DUSP1	chr5:172195092-172198203	TAE_mock	TAE_treated	OK	4.89409	19.6651	2.00653	-5.63184	1.78294e-08	7.01905e-07	yes
XLOC_017797	XLOC_017797	MYLIP	chr6:16129316-16148478	TAE_mock	TAE_treated	OK	10.786	20.5887	0.932687	-3.98984	6.61166e-05	0.00118371	yes
XLOC_017801	XLOC_017801	CAP2	chr6:17393735-17558023	TAE_mock	TAE_treated	OK	4.37908	9.54702	1.12442	-3.80981	0.000139074	0.00226276	yes
XLOC_017815	XLOC_017815	ALDH5A1	chr6:24495196-24537435	TAE_mock	TAE_treated	OK	3.46285	7.47631	1.11037	-4.17381	2.99542e-05	0.000587215	yes
XLOC_017818	XLOC_017818	LRRC16A	chr6:25279655-25620758	TAE_mock	TAE_treated	OK	2.65862	8.97559	1.75533	-5.74728	9.06928e-09	3.85984e-07	yes
XLOC_018012	XLOC_018012	DAAM2	chr6:39760158-39902290	TAE_mock	TAE_treated	OK	2.33037	6.51468	1.48313	-4.88884	1.01431e-06	2.79669e-05	yes
XLOC_018092	XLOC_018092	BAG2	chr6:57037103-57050012	TAE_mock	TAE_treated	OK	16.6876	27.5261	0.722019	-3.07718	0.00208972	0.0228211	yes
XLOC_018111	XLOC_018111	MYO6	chr6:76458908-76629254	TAE_mock	TAE_treated	OK	7.00054	11.0557	0.659247	-3.02869	0.00245616	0.0259868	yes
XLOC_018161	XLOC_018161	SOBP	chr6:107811316-107982513	TAE_mock	TAE_treated	OK	4.66693	8.78241	0.912142	-3.83562	0.000125246	0.00205398	yes
XLOC_018266	XLOC_018266	UTRN	chr6:144612872-145174170	TAE_mock	TAE_treated	OK	4.77066	16.3424	1.77636	-8.15449	4.44089e-16	5.17436e-14	yes
XLOC_018273	XLOC_018273	SASH1	chr6:148663728-148873184	TAE_mock	TAE_treated	OK	3.56323	5.83288	0.711021	-2.98242	0.0028598	0.0295343	yes
XLOC_018274	XLOC_018274	UST	chr6:149068270-149398126	TAE_mock	TAE_treated	OK	2.33055	4.83972	1.05425	-3.12789	0.00176066	0.0198115	yes
XLOC_018286	XLOC_018286	AKAP12	chr6:151561133-151679694	TAE_mock	TAE_treated	OK	1.70441	3.51071	1.04249	-3.74249	0.000182205	0.00286765	yes
XLOC_018288	XLOC_018288	C6orf97	chr6:151815174-151942328	TAE_mock	TAE_treated	OK	0.474592	2.61347	2.46121	-3.83341	0.000126377	0.00207018	yes
XLOC_018296	XLOC_018296	ARID1B	chr6:157099063-157531913	TAE_mock	TAE_treated	OK	4.32773	10.8795	1.32993	-5.87776	4.15845e-09	1.90131e-07	yes
XLOC_018327	XLOC_018327	MLLT4	chr6:168227670-168372700	TAE_mock	TAE_treated	OK	13.4553	21.2929	0.662199	-2.84082	0.00449976	0.0425475	yes
XLOC_018351	XLOC_018351	PXDC1	chr6:3722835-3752246	TAE_mock	TAE_treated	OK	12.3489	41.186	1.73777	-7.20712	5.71543e-13	4.4396e-11	yes
XLOC_018365	XLOC_018365	TFAP2A	chr6:10396915-10419797	TAE_mock	TAE_treated	OK	14.5907	24.7693	0.763499	-3.2093	0.0013306	0.0157191	yes
XLOC_018372	XLOC_018372	NEDD9	chr6:11183530-11382581	TAE_mock	TAE_treated	OK	1.84876	7.16713	1.95484	-3.79323	0.000148699	0.00239243	yes
XLOC_018378	XLOC_018378	CCDC90A	chr6:13786780-13814792	TAE_mock	TAE_treated	OK	4.54754	7.39247	0.700969	-2.82987	0.00465666	0.0438017	yes
XLOC_018391	XLOC_018391	KIAA0319	chr6:24544331-24646383	TAE_mock	TAE_treated	OK	0.9482	2.35296	1.31121	-2.85417	0.004315	0.0412595	yes
XLOC_018496	XLOC_018496	VWA7	chr6:31733370-31745108	TAE_mock	TAE_treated	OK	3.35225	6.67224	0.993044	-2.90717	0.00364721	0.0359937	yes
XLOC_018528	XLOC_018528	HLA-DMB	chr6:32902405-32908847	TAE_mock	TAE_treated	OK	36.2946	56.2507	0.632117	-2.86107	0.00422214	0.0405057	yes
XLOC_018564	XLOC_018564	STK38	chr6:36461668-36515247	TAE_mock	TAE_treated	OK	14.6687	26.7576	0.86721	-3.94841	7.8672e-05	0.00137541	yes
XLOC_018624	XLOC_018624	CLIC5	chr6:45866189-46048085	TAE_mock	TAE_treated	OK	0.902601	4.00297	2.14891	-3.31733	0.000908827	0.0113196	yes
XLOC_018683	XLOC_018683	COL12A1	chr6:75794041-75915623	TAE_mock	TAE_treated	OK	3.76883	9.94802	1.40029	-6.11436	9.69451e-10	4.98456e-08	yes
XLOC_018728	XLOC_018728	FAXC	chr6:99720792-99797531	TAE_mock	TAE_treated	OK	0.724179	2.02351	1.48244	-3.62334	0.000290826	0.00425719	yes
XLOC_018735	XLOC_018735	ASCC3	chr6:100956607-101329224	TAE_mock	TAE_treated	OK	7.96588	14.5197	0.866103	-3.32858	0.000872911	0.0109193	yes
XLOC_018752	XLOC_018752	MICAL1	chr6:109765265-109777190	TAE_mock	TAE_treated	OK	4.04068	7.96012	0.97819	-3.44233	0.000576719	0.00773535	yes
XLOC_018761	XLOC_018761	REV3L	chr6:111620233-111804414	TAE_mock	TAE_treated	OK	2.05829	3.79073	0.881025	-3.55316	0.000380632	0.00539684	yes
XLOC_018793	XLOC_018793	PTPRK	chr6:128289923-128841870	TAE_mock	TAE_treated	OK	13.9924	23.7807	0.765149	-3.52021	0.000431205	0.00601938	yes
XLOC_018801	XLOC_018801	CTGF	chr6:132269316-132272518	TAE_mock	TAE_treated	OK	0.748973	12.5917	4.07142	-5.14435	2.68449e-07	8.46846e-06	yes
XLOC_018803	XLOC_018803	STX7	chr6:132778662-132834337	TAE_mock	TAE_treated	OK	7.00785	11.1334	0.667848	-2.80278	0.00506635	0.0467381	yes
XLOC_018864	XLOC_018864	RMND1	chr6:151725988-151773316	TAE_mock	TAE_treated	OK	11.1737	20.2374	0.856911	-3.40916	0.000651639	0.00854344	yes
XLOC_018865	XLOC_018865	SYNE1	chr6:152442818-152958534	TAE_mock	TAE_treated	OK	1.70737	5.01744	1.55518	-6.89174	5.51115e-12	3.7208e-10	yes
XLOC_018878	XLOC_018878	EZR	chr6:159186772-159240456	TAE_mock	TAE_treated	OK	68.6252	162.302	1.24187	-4.86901	1.12157e-06	3.06844e-05	yes
XLOC_018902	XLOC_018902	BRP44L	chr6:166778407-166796486	TAE_mock	TAE_treated	OK	27.23	56.3882	1.0502	-4.15069	3.31472e-05	0.000640778	yes
XLOC_018903	XLOC_018903	RPS6KA2	chr6:166822853-167275771	TAE_mock	TAE_treated	OK	4.64456	9.38811	1.01529	-4.23302	2.30576e-05	0.000469206	yes
XLOC_018920	XLOC_018920	DLL1	chr6:170591293-170599697	TAE_mock	TAE_treated	OK	10.3906	17.9789	0.791017	-3.39837	0.000677889	0.00882354	yes
XLOC_020049	XLOC_020049	KIAA1908	chr7:1609708-1629261	TAE_mock	TAE_treated	OK	5.18241	11.4921	1.14895	-4.48394	7.32768e-06	0.000169393	yes
XLOC_020061	XLOC_020061	KIAA0415	chr7:4815261-4834026	TAE_mock	TAE_treated	OK	13.1443	20.6691	0.653036	-3.0024	0.00267863	0.0279954	yes
XLOC_020093	XLOC_020093	HDAC9	chr7:18126571-19036992	TAE_mock	TAE_treated	OK	3.22355	6.75222	1.06671	-3.09912	0.00194099	0.0214563	yes
XLOC_020104	XLOC_020104	GPNMB	chr7:23286315-23314729	TAE_mock	TAE_treated	OK	51.3292	154.402	1.58884	-6.88261	5.87641e-12	3.94895e-10	yes
XLOC_020112	XLOC_020112	NFE2L3	chr7:26191846-26226756	TAE_mock	TAE_treated	OK	4.25912	13.6951	1.68503	-6.19265	5.91611e-10	3.13099e-08	yes
XLOC_020122	XLOC_020122	TAX1BP1	chr7:27778991-27869386	TAE_mock	TAE_treated	OK	55.355	121.329	1.13214	-4.63452	3.57775e-06	9.00547e-05	yes
XLOC_020131	XLOC_020131	C7orf41	chr7:30174551-30202381	TAE_mock	TAE_treated	OK	1.23003	5.13604	2.06197	-5.16157	2.44885e-07	7.77603e-06	yes
XLOC_020257	XLOC_020257	CLIP2	chr7:73703804-73820273	TAE_mock	TAE_treated	OK	6.04888	12.6358	1.06278	-4.42007	9.86672e-06	0.000218526	yes
XLOC_020376	XLOC_020376	CUX1	chr7:101459183-101927250	TAE_mock	TAE_treated	OK	7.1457	13.0455	0.868399	-2.81315	0.00490582	0.0456108	yes
XLOC_020412	XLOC_020412	CAV2	chr7:116139654-116148595	TAE_mock	TAE_treated	OK	5.68167	13.8347	1.2839	-4.46442	8.02845e-06	0.00018349	yes
XLOC_020416	XLOC_020416	ST7	chr7:116592500-116870075	TAE_mock	TAE_treated	OK	4.14287	11.0922	1.42085	-3.40923	0.000651475	0.00854344	yes
XLOC_020485	XLOC_020485	TMEM213	chr7:138391038-138490769	TAE_mock	TAE_treated	OK	2.08691	5.07048	1.28075	-3.23063	0.00123518	0.0147365	yes
XLOC_020515	XLOC_020515	GSTK1	chr7:142960521-142966222	TAE_mock	TAE_treated	OK	44.1589	72.5456	0.716182	-2.92559	0.003438	0.034304	yes
XLOC_020549	XLOC_020549	ZNF862	chr7:149535508-149564568	TAE_mock	TAE_treated	OK	4.02193	7.20531	0.841172	-3.55155	0.000382967	0.00541931	yes
XLOC_020563	XLOC_020563	ABP1	chr7:150549572-150558379	TAE_mock	TAE_treated	OK	5.02414	11.721	1.22214	-3.99867	6.36982e-05	0.00114776	yes
XLOC_020565	XLOC_020565	ABCB8	chr7:150725509-150744869	TAE_mock	TAE_treated	OK	4.64592	8.44823	0.862684	-3.42105	0.00062379	0.00827596	yes
XLOC_020608	XLOC_020608	SNX8	chr7:2291404-2354099	TAE_mock	TAE_treated	OK	9.75712	20.2022	1.04999	-4.75019	2.03229e-06	5.39753e-05	yes
XLOC_020623	XLOC_020623	PMS2	chr7:6012869-6048737	TAE_mock	TAE_treated	OK	5.3574	9.59881	0.841322	-3.04322	0.00234057	0.025035	yes
XLOC_020625	XLOC_020625	CYTH3	chr7:6201411-6312242	TAE_mock	TAE_treated	OK	11.5646	25.0915	1.11748	-5.09995	3.3974e-07	1.04216e-05	yes
XLOC_020636	XLOC_020636	NDUFA4	chr7:10971579-10979813	TAE_mock	TAE_treated	OK	40.4659	64.3097	0.66833	-3.08738	0.00201926	0.0221857	yes
XLOC_020661	XLOC_020661	FAM126A	chr7:22980877-23053770	TAE_mock	TAE_treated	OK	9.39846	16.3969	0.802929	-3.65345	0.000258737	0.00387382	yes
XLOC_020685	XLOC_020685	HOXA13	chr7:27236498-27239725	TAE_mock	TAE_treated	OK	2.06509	6.64941	1.68702	-3.31695	0.000910066	0.0113253	yes
XLOC_020686	XLOC_020686	HIBADH	chr7:27565058-27702620	TAE_mock	TAE_treated	OK	37.0345	162.129	2.1302	-9.70658	0	0	yes
XLOC_020695	XLOC_020695	NOD1	chr7:30464142-30518393	TAE_mock	TAE_treated	OK	1.75141	4.20074	1.26212	-3.32143	0.000895571	0.0111738	yes
XLOC_020700	XLOC_020700	PDE1C	chr7:31792631-32338383	TAE_mock	TAE_treated	OK	2.51248	8.86146	1.81843	-4.26315	2.01564e-05	0.000413706	yes
XLOC_020763	XLOC_020763	COBL	chr7:51083908-51384515	TAE_mock	TAE_treated	OK	1.68584	3.48252	1.04666	-3.02921	0.00245198	0.0259824	yes
XLOC_020907	XLOC_020907	GATS	chr7:99775537-99869855	TAE_mock	TAE_treated	OK	5.9483	12.407	1.06061	-3.62533	0.000288588	0.00422872	yes
XLOC_021021	XLOC_021021	PODXL	chr7:131185020-131241376	TAE_mock	TAE_treated	OK	11.9718	20.0703	0.745417	-3.43386	0.000595061	0.00793121	yes
XLOC_021190	XLOC_021190	SH2D4A	chr8:19171080-19253729	TAE_mock	TAE_treated	OK	4.30484	7.528	0.806306	-2.93683	0.00331591	0.0333171	yes
XLOC_021201	XLOC_021201	BMP1	chr8:22022652-22069840	TAE_mock	TAE_treated	OK	20.1831	35.6345	0.820129	-3.44461	0.000571889	0.00769334	yes
XLOC_021222	XLOC_021222	DOCK5	chr8:25042286-25270619	TAE_mock	TAE_treated	OK	5.62313	11.5606	1.03977	-4.69432	2.67501e-06	6.88923e-05	yes
XLOC_021229	XLOC_021229	SCARA3	chr8:27491576-27534286	TAE_mock	TAE_treated	OK	6.38445	12.6669	0.988424	-3.85884	0.000113928	0.00189635	yes
XLOC_021265	XLOC_021265	IDO1	chr8:39771327-39786309	TAE_mock	TAE_treated	OK	25.9258	42.5473	0.71468	-3.21954	0.00128395	0.0152178	yes
XLOC_021386	XLOC_021386	MATN2	chr8:98881310-99048946	TAE_mock	TAE_treated	OK	4.27782	13.0956	1.61413	-5.70247	1.18083e-08	4.86056e-07	yes
XLOC_021424	XLOC_021424	DEPTOR	chr8:120885899-121063157	TAE_mock	TAE_treated	OK	1.236	4.31732	1.80446	-2.99752	0.0027219	0.0283533	yes
XLOC_021459	XLOC_021459	DENND3	chr8:142138719-142205900	TAE_mock	TAE_treated	OK	6.20841	32.0518	2.36811	-10.4386	0	0	yes
XLOC_021546	XLOC_021546	PPP1R3B	chr8:8993763-9009152	TAE_mock	TAE_treated	OK	3.4852	8.26916	1.2465	-4.60098	4.20499e-06	0.000102624	yes
XLOC_021580	XLOC_021580	ASAH1	chr8:17913924-17942507	TAE_mock	TAE_treated	OK	21.1137	42.6023	1.01275	-4.51842	6.23033e-06	0.000146367	yes
XLOC_021635	XLOC_021635	GSR	chr8:30535579-30585486	TAE_mock	TAE_treated	OK	63.8118	114.481	0.843213	-3.59453	0.000324981	0.00469533	yes
XLOC_021645	XLOC_021645	RAB11FIP1	chr8:37716464-37757015	TAE_mock	TAE_treated	OK	12.489	36.245	1.53713	-6.3576	2.04927e-10	1.16109e-08	yes
XLOC_021706	XLOC_021706	PDE7A	chr8:66626568-66753969	TAE_mock	TAE_treated	OK	2.6919	4.79403	0.832611	-3.03251	0.00242526	0.0257648	yes
XLOC_021723	XLOC_021723	NCOA2	chr8:71024266-71316020	TAE_mock	TAE_treated	OK	4.19166	7.10432	0.761175	-3.19685	0.00138939	0.0163104	yes
XLOC_021743	XLOC_021743	ZNF704	chr8:81540685-81787016	TAE_mock	TAE_treated	OK	0.557622	2.1149	1.92323	-5.19771	2.01753e-07	6.55041e-06	yes
XLOC_021787	XLOC_021787	TP53INP1	chr8:95938199-95961615	TAE_mock	TAE_treated	OK	6.36493	10.8848	0.774095	-3.1787	0.00147936	0.017207	yes
XLOC_021835	XLOC_021835	EXT1	chr8:118811601-119124058	TAE_mock	TAE_treated	OK	20.2488	45.7144	1.17481	-5.42669	5.74079e-08	2.04797e-06	yes
XLOC_021858	XLOC_021858	FAM84B	chr8:127564682-127570711	TAE_mock	TAE_treated	OK	13.3252	24.9598	0.905449	-4.13665	3.52413e-05	0.000676184	yes
XLOC_021948	XLOC_021948	SMARCA2	chr9:2015341-2193623	TAE_mock	TAE_treated	OK	6.43356	10.7489	0.740494	-3.27333	0.00106288	0.0130068	yes
XLOC_021969	XLOC_021969	LURAP1L	chr9:12775011-12823059	TAE_mock	TAE_treated	OK	4.68978	10.5429	1.16868	-3.73865	0.000185013	0.00289606	yes
XLOC_022015	XLOC_022015	UNC13B	chr9:35161988-35405332	TAE_mock	TAE_treated	OK	4.59352	22.885	2.31673	-10.0791	0	0	yes
XLOC_022017	XLOC_022017	RUSC2	chr9:35490006-35563896	TAE_mock	TAE_treated	OK	4.51805	8.57374	0.924225	-3.717	0.000201605	0.00310202	yes
XLOC_022031	XLOC_022031	CLTA	chr9:36190852-36212059	TAE_mock	TAE_treated	OK	123.689	197.61	0.675942	-2.99547	0.00274021	0.0284824	yes
XLOC_022040	XLOC_022040	ALDH1B1	chr9:38392660-38398662	TAE_mock	TAE_treated	OK	5.45704	12.2652	1.16837	-4.33783	1.43895e-05	0.000306184	yes
XLOC_022070	XLOC_022070	TJP2	chr9:71736179-71870124	TAE_mock	TAE_treated	OK	26.2509	41.3676	0.656135	-2.8645	0.00417665	0.040247	yes
XLOC_022071	XLOC_022071	FAM189A2	chr9:71939487-72007370	TAE_mock	TAE_treated	OK	0.731664	12.4468	4.08845	-4.60824	4.06099e-06	9.97353e-05	yes
XLOC_022083	XLOC_022083	GCNT1	chr9:79056581-79122332	TAE_mock	TAE_treated	OK	6.67328	13.4365	1.00969	-4.14212	3.44116e-05	0.000662904	yes
XLOC_022089	XLOC_022089	TLE4	chr9:82186877-82341656	TAE_mock	TAE_treated	OK	1.43636	3.98673	1.47279	-3.54709	0.000389507	0.00549034	yes
XLOC_022100	XLOC_022100	DAPK1	chr9:90112755-90323549	TAE_mock	TAE_treated	OK	6.5028	24.9188	1.9381	-8.65742	0	0	yes
XLOC_022114	XLOC_022114	SYK	chr9:93564011-93660842	TAE_mock	TAE_treated	OK	1.58028	3.50906	1.1509	-2.84651	0.00442013	0.0420421	yes
XLOC_022143	XLOC_022143	HABP4	chr9:99212413-99253618	TAE_mock	TAE_treated	OK	4.41366	8.17144	0.888616	-2.87706	0.00401404	0.0390013	yes
XLOC_022291	XLOC_022291	USP20	chr9:132597695-132644107	TAE_mock	TAE_treated	OK	12.3177	19.1729	0.638336	-2.92922	0.00339814	0.0339532	yes
XLOC_022324	XLOC_022324	C9orf7	chr9:136325086-136335909	TAE_mock	TAE_treated	OK	13.4148	23.3021	0.79664	-3.27212	0.00106746	0.0130369	yes
XLOC_022357	XLOC_022357	TRAF2	chr9:139780964-139821067	TAE_mock	TAE_treated	OK	8.9783	17.0766	0.927505	-3.6342	0.000278844	0.00410462	yes
XLOC_022466	XLOC_022466	BAG1	chr9:33252469-33264759	TAE_mock	TAE_treated	OK	8.33197	13.8841	0.736701	-3.15745	0.00159155	0.0182642	yes
XLOC_022515	XLOC_022515	ZBTB5	chr9:37438099-37465407	TAE_mock	TAE_treated	OK	4.96865	8.08303	0.702042	-2.81002	0.0049539	0.0459765	yes
XLOC_022573	XLOC_022573	GNAQ	chr9:80335190-80646219	TAE_mock	TAE_treated	OK	19.1063	32.9441	0.785972	-3.49185	0.00047969	0.00659425	yes
XLOC_022574	XLOC_022574	TLE1	chr9:84198597-84303596	TAE_mock	TAE_treated	OK	9.25242	21.4063	1.21013	-5.18225	2.1923e-07	7.03524e-06	yes
XLOC_022627	XLOC_022627	FBP1	chr9:97365420-97402531	TAE_mock	TAE_treated	OK	4.40234	14.2656	1.6962	-3.72873	0.000192445	0.00297567	yes
XLOC_022635	XLOC_022635	SLC35D2	chr9:99082987-99145992	TAE_mock	TAE_treated	OK	11.6819	31.2158	1.41801	-5.33447	9.58223e-08	3.25751e-06	yes
XLOC_022701	XLOC_022701	HDHD3	chr9:116135697-116138341	TAE_mock	TAE_treated	OK	12.7905	21.5966	0.755733	-2.96016	0.00307475	0.0314617	yes
XLOC_022718	XLOC_022718	MEGF9	chr9:123363195-123476765	TAE_mock	TAE_treated	OK	29.8006	65.1923	1.12936	-4.9638	6.9128e-07	1.97774e-05	yes
XLOC_022791	XLOC_022791	PTGES	chr9:132500614-132515344	TAE_mock	TAE_treated	OK	4.98775	13.9568	1.48451	-4.01993	5.82146e-05	0.00105826	yes
XLOC_022800	XLOC_022800	RAPGEF1	chr9:134452156-134612925	TAE_mock	TAE_treated	OK	6.81538	10.5228	0.626659	-2.77799	0.00546959	0.0497637	yes
XLOC_022859	XLOC_022859	CLIC3	chr9:139889059-139891024	TAE_mock	TAE_treated	OK	11.2782	34.815	1.62617	-3.92586	8.64221e-05	0.00149263	yes
XLOC_022876	XLOC_022876	EXD3	chr9:140201347-140317714	TAE_mock	TAE_treated	OK	4.58067	8.22286	0.844081	-2.81333	0.00490306	0.0456108	yes
XLOC_022879	XLOC_022879	PNPLA7	chr9:140354404-140444986	TAE_mock	TAE_treated	OK	3.55153	8.30806	1.22607	-4.55262	5.29808e-06	0.000125899	yes
XLOC_023255	XLOC_023255	PLS3	chrX:114795176-114885179	TAE_mock	TAE_treated	OK	36.7777	85.4013	1.21543	-5.195	2.04723e-07	6.63193e-06	yes
XLOC_023361	XLOC_023361	ZNF185	chrX:152082985-152142025	TAE_mock	TAE_treated	OK	3.68049	7.02727	0.933066	-3.04184	0.00235137	0.0251276	yes
XLOC_023430	XLOC_023430	MID1	chrX:10413349-10851809	TAE_mock	TAE_treated	OK	30.7429	68.2394	1.15035	-3.97963	6.90226e-05	0.00122813	yes
XLOC_023541	XLOC_023541	XAGE1C	chrX:52541053-52546197	TAE_mock	TAE_treated	OK	91.867	171.314	0.899024	-3.50972	0.000448573	0.00621976	yes
XLOC_023636	XLOC_023636	POF1B	chrX:84532394-84634748	TAE_mock	TAE_treated	OK	3.653	8.06688	1.14293	-4.03353	5.49452e-05	0.00100614	yes
XLOC_023827	XLOC_023827	GABRE	chrX:151121595-151143151	TAE_mock	TAE_treated	OK	8.3608	21.2207	1.34376	-5.56578	2.60986e-08	9.97545e-07	yes
XLOC_023852	XLOC_023852	RENBP	chrX:153200721-153210232	TAE_mock	TAE_treated	OK	11.1007	29.0678	1.38877	-4.98127	6.31673e-07	1.82829e-05	yes
XLOC_023876	XLOC_023876	CLIC2	chrX:154505499-154563986	TAE_mock	TAE_treated	OK	6.72431	17.885	1.41129	-5.39128	6.99576e-08	2.44142e-06	yes
XLOC_023983	XLOC_023983	CD24	chrY:21094584-21239302	TAE_mock	TAE_treated	OK	5.3239	27.8156	2.38534	-7.47132	7.9492e-14	6.91867e-12	yes

## Sheet: ALK_upregulated_genes
test_id	gene_id	gene	locus	sample_1	sample_2	status	value_1	value_2	log2(fold_change)	test_stat	p_value	q_value	significant
XLOC_000023	XLOC_000023	VWA1	chr1:1370902-1378262	TAE_mock	TAE_treated	OK	24.1789	8.16253	-1.56666	6.89376	5.43365e-12	3.6857e-10	yes
XLOC_000064	XLOC_000064	SLC45A1	chr1:8384389-8404227	TAE_mock	TAE_treated	OK	3.35284	1.30335	-1.36316	3.08431	0.00204022	0.0223142	yes
XLOC_000088	XLOC_000088	PLOD1	chr1:11994723-12035599	TAE_mock	TAE_treated	OK	108.974	31.6879	-1.78198	7.28733	3.16192e-13	2.58098e-11	yes
XLOC_000115	XLOC_000115	EFHD2	chr1:15736390-15756839	TAE_mock	TAE_treated	OK	42.9319	21.3406	-1.00845	4.46414	8.0391e-06	0.00018349	yes
XLOC_000135	XLOC_000135	PADI1	chr1:17531620-17572501	TAE_mock	TAE_treated	OK	0.592433	0.101959	-2.53866	3.30534	0.000948618	0.0117544	yes
XLOC_000136	XLOC_000136	PADI3	chr1:17575592-17610727	TAE_mock	TAE_treated	OK	5.37333	0.139401	-5.26851	11.4935	0	0	yes
XLOC_000212	XLOC_000212	SFN	chr1:27189632-27190947	TAE_mock	TAE_treated	OK	119.862	69.9627	-0.776713	3.47736	0.000506376	0.00692814	yes
XLOC_000214	XLOC_000214	TRNP1	chr1:27320194-27327377	TAE_mock	TAE_treated	OK	10.6297	5.82346	-0.868146	2.92229	0.00347473	0.0345988	yes
XLOC_000224	XLOC_000224	C1orf38	chr1:28199054-28213193	TAE_mock	TAE_treated	OK	9.12009	2.81819	-1.69428	4.25511	2.08948e-05	0.000428211	yes
XLOC_000239	XLOC_000239	PTPRU	chr1:29563027-29653325	TAE_mock	TAE_treated	OK	11.7717	6.42735	-0.873027	3.8253	0.000130612	0.00213471	yes
XLOC_000258	XLOC_000258	HDAC1	chr1:32757707-32799224	TAE_mock	TAE_treated	OK	44.1163	27.1835	-0.698582	3.16287	0.00156224	0.0179851	yes
XLOC_000287	XLOC_000287	SH3D21	chr1:36771993-36786948	TAE_mock	TAE_treated	OK	7.17238	1.21716	-2.55894	7.21256	5.49116e-13	4.28845e-11	yes
XLOC_000289	XLOC_000289	ZC3H12A	chr1:37940118-37949978	TAE_mock	TAE_treated	OK	8.97628	4.12726	-1.12093	4.09718	4.18215e-05	0.000786767	yes
XLOC_000291	XLOC_000291	CDCA8	chr1:38158158-38175391	TAE_mock	TAE_treated	OK	12.6531	6.87491	-0.880083	3.35135	0.000804195	0.010228	yes
XLOC_000302	XLOC_000302	MFSD2A	chr1:40420783-40435628	TAE_mock	TAE_treated	OK	3.86935	0.352944	-3.45458	6.90389	5.05973e-12	3.44825e-10	yes
XLOC_000319	XLOC_000319	RIMKLA	chr1:42846467-42889900	TAE_mock	TAE_treated	OK	2.26662	0.550686	-2.04124	6.97722	3.0107e-12	2.12188e-10	yes
XLOC_000334	XLOC_000334	CDC20	chr1:43824625-43828873	TAE_mock	TAE_treated	OK	19.5507	9.60623	-1.02518	3.85019	0.000118028	0.00194888	yes
XLOC_000336	XLOC_000336	PTPRF	chr1:43996546-44089343	TAE_mock	TAE_treated	OK	11.6522	6.90425	-0.755052	3.41937	0.000627665	0.0083121	yes
XLOC_000349	XLOC_000349	KIF2C	chr1:45205489-45233438	TAE_mock	TAE_treated	OK	13.6538	5.20044	-1.39259	5.4336	5.52283e-08	1.98492e-06	yes
XLOC_000366	XLOC_000366	TSPAN1	chr1:46640748-46651634	TAE_mock	TAE_treated	OK	29.9266	9.91215	-1.59416	6.38625	1.7e-10	9.70816e-09	yes
XLOC_000378	XLOC_000378	CYP4X1	chr1:47489239-47516423	TAE_mock	TAE_treated	OK	21.6749	9.76907	-1.14974	4.84281	1.28018e-06	3.47671e-05	yes
XLOC_000415	XLOC_000415	PRKAA2	chr1:57110989-57181008	TAE_mock	TAE_treated	OK	2.06369	1.06624	-0.952695	3.27072	0.00107273	0.0130903	yes
XLOC_000430	XLOC_000430	PGM1	chr1:64058946-64125916	TAE_mock	TAE_treated	OK	57.7881	23.8182	-1.27871	5.54189	2.99231e-08	1.14071e-06	yes
XLOC_000436	XLOC_000436	AK4	chr1:65613231-65697828	TAE_mock	TAE_treated	OK	21.321	3.51526	-2.60058	10.8797	0	0	yes
XLOC_000472	XLOC_000472	PTGFR	chr1:78956727-79006386	TAE_mock	TAE_treated	OK	0.956717	0.200364	-2.25547	3.94824	7.87279e-05	0.00137541	yes
XLOC_000473	XLOC_000473	IFI44L	chr1:79086087-79111830	TAE_mock	TAE_treated	OK	16.9588	7.72595	-1.13425	5.11784	3.09052e-07	9.54099e-06	yes
XLOC_000474	XLOC_000474	IFI44	chr1:79115476-79129763	TAE_mock	TAE_treated	OK	45.8551	25.5467	-0.843949	3.80479	0.000141923	0.00229891	yes
XLOC_000537	XLOC_000537	S1PR1	chr1:101702304-101707076	TAE_mock	TAE_treated	OK	7.4533	1.34758	-2.46751	7.82047	5.32907e-15	5.4996e-13	yes
XLOC_000570	XLOC_000570	CSF1	chr1:110453232-110473616	TAE_mock	TAE_treated	OK	79.5466	30.5976	-1.37838	5.20817	1.90711e-07	6.21986e-06	yes
XLOC_000621	XLOC_000621	PHGDH	chr1:120254418-120286849	TAE_mock	TAE_treated	OK	24.6812	9.238	-1.41776	5.63503	1.7503e-08	6.90937e-07	yes
XLOC_000622	XLOC_000622	FAM72B	chr1:120839004-120855681	TAE_mock	TAE_treated	OK	3.91164	1.58037	-1.30751	3.22767	0.00124804	0.0148531	yes
XLOC_000643	XLOC_000643	PDIA3P	chr1:146649429-146651528	TAE_mock	TAE_treated	OK	98.3089	63.0106	-0.641728	2.82124	0.00478381	0.0447067	yes
XLOC_000680	XLOC_000680	MLLT11	chr1:151032150-151040973	TAE_mock	TAE_treated	OK	49.2688	14.1138	-1.80357	7.88636	3.10862e-15	3.32692e-13	yes
XLOC_000720	XLOC_000720	S100A9	chr1:153330329-153333503	TAE_mock	TAE_treated	OK	22.6765	0.165381	-7.09927	9.47814	0	0	yes
XLOC_000737	XLOC_000737	CKS1B	chr1:154947117-154951725	TAE_mock	TAE_treated	OK	46.6534	24.752	-0.914437	3.35153	0.000803663	0.010228	yes
XLOC_000745	XLOC_000745	EFNA3	chr1:155051347-155060014	TAE_mock	TAE_treated	OK	7.90295	3.21535	-1.29742	3.79756	0.000146126	0.00235627	yes
XLOC_000840	XLOC_000840	NUF2	chr1:163291722-163325553	TAE_mock	TAE_treated	OK	13.0654	4.41416	-1.56554	5.10141	3.37125e-07	1.03634e-05	yes
XLOC_000845	XLOC_000845	UCK2	chr1:165796731-165880855	TAE_mock	TAE_treated	OK	5.01052	1.60991	-1.63798	5.78718	7.15785e-09	3.11496e-07	yes
XLOC_000890	XLOC_000890	PAPPA2	chr1:176432306-176811970	TAE_mock	TAE_treated	OK	0.395536	0.0511712	-2.9504	4.0384	5.38159e-05	0.000986716	yes
XLOC_000905	XLOC_000905	QSOX1	chr1:180123967-180169859	TAE_mock	TAE_treated	OK	193.427	65.3055	-1.56651	5.00389	5.61847e-07	1.65327e-05	yes
XLOC_000910	XLOC_000910	IER5	chr1:181057637-181059979	TAE_mock	TAE_treated	OK	46.9479	11.0051	-2.09289	8.78212	0	0	yes
XLOC_000936	XLOC_000936	RGS2	chr1:192778168-192781407	TAE_mock	TAE_treated	OK	23.273	6.03021	-1.94838	7.13708	9.53237e-13	7.21067e-11	yes
XLOC_000948	XLOC_000948	LHX9	chr1:197881634-197899273	TAE_mock	TAE_treated	OK	2.99419	1.03549	-1.53185	2.93487	0.0033369	0.0335035	yes
XLOC_000955	XLOC_000955	C1orf106	chr1:200860626-200884864	TAE_mock	TAE_treated	OK	10.3667	5.539	-0.904257	3.5154	0.000439088	0.00610919	yes
XLOC_000968	XLOC_000968	LGR6	chr1:202163117-202288889	TAE_mock	TAE_treated	OK	16.4832	9.7834	-0.752589	3.19748	0.00138633	0.0163104	yes
XLOC_000974	XLOC_000974	PPFIA4	chr1:203020310-203047864	TAE_mock	TAE_treated	OK	18.3427	0.843837	-4.44209	15.5411	0	0	yes
XLOC_000975	XLOC_000975	ADORA1	chr1:203096835-203136533	TAE_mock	TAE_treated	OK	28.181	10.3212	-1.44912	5.86187	4.57684e-09	2.06e-07	yes
XLOC_000995	XLOC_000995	FAM72A	chr1:206138910-206155074	TAE_mock	TAE_treated	OK	6.08963	2.10745	-1.53086	3.95828	7.54908e-05	0.00133499	yes
XLOC_001008	XLOC_001008	C4BPA	chr1:207277606-207318317	TAE_mock	TAE_treated	OK	0.499515	0.0339031	-3.88104	3.36597	0.000762741	0.00976092	yes
XLOC_001017	XLOC_001017	G0S2	chr1:209848669-209849735	TAE_mock	TAE_treated	OK	78.9255	11.1456	-2.82402	10.9722	0	0	yes
XLOC_001041	XLOC_001041	CENPF	chr1:214776531-214837914	TAE_mock	TAE_treated	OK	18.3885	7.80317	-1.23667	4.73264	2.21617e-06	5.82836e-05	yes
XLOC_001043	XLOC_001043	KCTD3	chr1:215740734-215795149	TAE_mock	TAE_treated	OK	26.0189	16.8642	-0.625598	2.85353	0.00432367	0.0413151	yes
XLOC_001062	XLOC_001062	DEGS1	chr1:224370909-224381142	TAE_mock	TAE_treated	OK	74.5256	45.0613	-0.725849	3.29643	0.000979216	0.0120774	yes
XLOC_001064	XLOC_001064	CNIH3	chr1:224804178-224928249	TAE_mock	TAE_treated	OK	8.17402	3.4811	-1.2315	4.1505	3.31743e-05	0.000640778	yes
XLOC_001103	XLOC_001103	SLC35F3	chr1:234040678-234460262	TAE_mock	TAE_treated	OK	11.6688	3.08625	-1.91873	6.91896	4.54969e-12	3.11535e-10	yes
XLOC_001107	XLOC_001107	LOC100506810	chr1:234859788-234867390	TAE_mock	TAE_treated	OK	0.697495	0.0827109	-3.07603	4.13998	3.4734e-05	0.000668225	yes
XLOC_001111	XLOC_001111	EDARADD	chr1:236557679-236648008	TAE_mock	TAE_treated	OK	90.9366	53.7071	-0.759747	2.90351	0.00369007	0.0362928	yes
XLOC_001230	XLOC_001230	HES2	chr1:6475293-6479979	TAE_mock	TAE_treated	OK	0.541041	0.08611	-2.65148	3.41203	0.000644813	0.008498	yes
XLOC_001238	XLOC_001238	ERRFI1	chr1:8071778-8086393	TAE_mock	TAE_treated	OK	223.752	100.56	-1.15385	4.04514	5.22919e-05	0.000964895	yes
XLOC_001286	XLOC_001286	EPHA2	chr1:16450831-16482582	TAE_mock	TAE_treated	OK	21.9816	11.0226	-0.995834	4.41989	9.87506e-06	0.000218526	yes
XLOC_001300	XLOC_001300	PADI2	chr1:17393255-17445948	TAE_mock	TAE_treated	OK	0.45237	0.0825488	-2.45418	2.96741	0.00300321	0.0307952	yes
XLOC_001304	XLOC_001304	IFFO2	chr1:19230773-19282826	TAE_mock	TAE_treated	OK	10.4231	4.69393	-1.15092	4.99216	5.97077e-07	1.74274e-05	yes
XLOC_001306	XLOC_001306	KIAA0090	chr1:19544583-19578046	TAE_mock	TAE_treated	OK	24.4227	15.5746	-0.649026	2.95495	0.00312718	0.0318136	yes
XLOC_001319	XLOC_001319	CAMK2N1	chr1:20808883-20812728	TAE_mock	TAE_treated	OK	6.2706	2.02142	-1.63324	4.60646	4.09585e-06	0.0001003	yes
XLOC_001359	XLOC_001359	STMN1	chr1:26210676-26233368	TAE_mock	TAE_treated	OK	126.985	78.5564	-0.692859	2.8365	0.00456114	0.0430152	yes
XLOC_001382	XLOC_001382	PTAFR	chr1:28473676-28520447	TAE_mock	TAE_treated	OK	1.63398	0.42355	-1.94779	3.90278	9.50937e-05	0.00162018	yes
XLOC_001394	XLOC_001394	LAPTM5	chr1:31205314-31230683	TAE_mock	TAE_treated	OK	4.67607	1.11707	-2.06558	5.05988	4.19529e-07	1.26806e-05	yes
XLOC_001412	XLOC_001412	MARCKSL1	chr1:32799439-32801834	TAE_mock	TAE_treated	OK	136.91	58.5295	-1.22599	5.38	7.44865e-08	2.58077e-06	yes
XLOC_001423	XLOC_001423	PHC2	chr1:33789223-33841194	TAE_mock	TAE_treated	OK	80.271	31.8347	-1.33428	5.30807	1.10791e-07	3.72257e-06	yes
XLOC_001486	XLOC_001486	SLC2A1	chr1:43391045-43449029	TAE_mock	TAE_treated	OK	105.787	30.4239	-1.79788	7.23664	4.59854e-13	3.6707e-11	yes
XLOC_001591	XLOC_001591	DEPDC1	chr1:68939834-68962799	TAE_mock	TAE_treated	OK	6.72731	2.60493	-1.36879	4.56133	5.083e-06	0.000121387	yes
XLOC_001655	XLOC_001655	DPYD	chr1:97543299-98386615	TAE_mock	TAE_treated	OK	31.4218	10.7915	-1.54187	6.49819	8.12919e-11	4.83206e-09	yes
XLOC_001685	XLOC_001685	GSTM3	chr1:110276553-110283660	TAE_mock	TAE_treated	OK	3.71016	1.94285	-0.933304	2.9587	0.00308936	0.0315569	yes
XLOC_001708	XLOC_001708	SLC16A1	chr1:113454469-113498975	TAE_mock	TAE_treated	OK	35.1188	14.7755	-1.24904	5.47461	4.38488e-08	1.62028e-06	yes
XLOC_001746	XLOC_001746	FAM72D	chr1:143896451-143913143	TAE_mock	TAE_treated	OK	5.69101	2.42997	-1.22774	3.56418	0.000364995	0.00520064	yes
XLOC_001784	XLOC_001784	MTMR11	chr1:149900542-149908791	TAE_mock	TAE_treated	OK	12.5408	7.20603	-0.799358	3.14808	0.00164344	0.0187407	yes
XLOC_001786	XLOC_001786	ANP32E	chr1:150190716-150208504	TAE_mock	TAE_treated	OK	53.3264	28.0264	-0.928066	3.86996	0.000108855	0.00182029	yes
XLOC_001796	XLOC_001796	FAM63A	chr1:150969300-150980854	TAE_mock	TAE_treated	OK	26.642	15.7211	-0.761001	3.05572	0.00224522	0.024172	yes
XLOC_001814	XLOC_001814	S100A10	chr1:151955385-151966714	TAE_mock	TAE_treated	OK	839.375	369.973	-1.18189	3.89418	9.85304e-05	0.00166889	yes
XLOC_001819	XLOC_001819	HRNR	chr1:152184557-152196669	TAE_mock	TAE_treated	OK	0.452205	0.0942744	-2.26204	3.92774	8.57479e-05	0.00148726	yes
XLOC_001820	XLOC_001820	FLG	chr1:152274650-152297679	TAE_mock	TAE_treated	OK	0.266963	0.0294901	-3.17834	5.08369	3.70172e-07	1.13071e-05	yes
XLOC_001842	XLOC_001842	S100A4	chr1:153516094-153518282	TAE_mock	TAE_treated	OK	383.122	226.773	-0.756552	3.26557	0.00109244	0.0132747	yes
XLOC_001843	XLOC_001843	S100A3	chr1:153519808-153521734	TAE_mock	TAE_treated	OK	10.421	2.55001	-2.03092	4.08635	4.38218e-05	0.000819065	yes
XLOC_001844	XLOC_001844	S100A2	chr1:153533584-153538306	TAE_mock	TAE_treated	OK	15.1422	5.14991	-1.55596	4.46917	7.85228e-06	0.000180079	yes
XLOC_001845	XLOC_001845	S100A16	chr1:153579366-153585514	TAE_mock	TAE_treated	OK	160.61	100.005	-0.683494	3.05296	0.00226599	0.0243232	yes
XLOC_001867	XLOC_001867	SHC1	chr1:154934773-154946959	TAE_mock	TAE_treated	OK	214.072	82.4989	-1.37565	4.4747	7.65191e-06	0.000176324	yes
XLOC_001876	XLOC_001876	FAM189B	chr1:155216995-155225274	TAE_mock	TAE_treated	OK	16.7664	10.4043	-0.688395	2.81474	0.00488161	0.0455029	yes
XLOC_001891	XLOC_001891	MEX3A	chr1:156041803-156051789	TAE_mock	TAE_treated	OK	7.59839	2.7441	-1.46936	5.95592	2.58605e-09	1.22503e-07	yes
XLOC_001903	XLOC_001903	CRABP2	chr1:156669399-156675608	TAE_mock	TAE_treated	OK	27.2058	4.42878	-2.61893	8.5589	0	0	yes
XLOC_001931	XLOC_001931	AIM2	chr1:159032274-159046647	TAE_mock	TAE_treated	OK	21.5704	6.74927	-1.67625	6.3022	2.93448e-10	1.62442e-08	yes
XLOC_001938	XLOC_001938	TAGLN2	chr1:159887902-159895284	TAE_mock	TAE_treated	OK	476.875	276.917	-0.78416	2.8073	0.00499582	0.046269	yes
XLOC_001939	XLOC_001939	IGSF9	chr1:159896828-159915386	TAE_mock	TAE_treated	OK	0.334434	0.0195959	-4.0931	3.05413	0.00225714	0.0242823	yes
XLOC_001972	XLOC_001972	SH2D1B	chr1:162365055-162381928	TAE_mock	TAE_treated	OK	0.699293	0.0944442	-2.88836	3.12588	0.00177274	0.019901	yes
XLOC_002061	XLOC_002061	GLT25D2	chr1:183904965-184006863	TAE_mock	TAE_treated	OK	7.87451	4.90645	-0.682511	2.86174	0.00421321	0.0404737	yes
XLOC_002062	XLOC_002062	EDEM3	chr1:184659624-184724041	TAE_mock	TAE_treated	OK	17.9781	11.3055	-0.669214	3.04062	0.0023609	0.0252108	yes
XLOC_002078	XLOC_002078	ASPM	chr1:197053256-197115824	TAE_mock	TAE_treated	OK	10.0637	4.13214	-1.2842	5.02291	5.08954e-07	1.51304e-05	yes
XLOC_002087	XLOC_002087	KIF14	chr1:200520624-200589862	TAE_mock	TAE_treated	OK	5.77952	2.10667	-1.45598	5.69213	1.25467e-08	5.13526e-07	yes
XLOC_002089	XLOC_002089	KIF21B	chr1:200938513-200992828	TAE_mock	TAE_treated	OK	1.23608	0.292017	-2.08165	5.3528	8.66055e-08	2.9581e-06	yes
XLOC_002109	XLOC_002109	MYBPH	chr1:203136938-203144942	TAE_mock	TAE_treated	OK	27.2657	0.893533	-4.93142	14.5679	0	0	yes
XLOC_002110	XLOC_002110	CHI3L1	chr1:203148058-203155922	TAE_mock	TAE_treated	OK	479.486	53.8085	-3.15559	10.5125	0	0	yes
XLOC_002133	XLOC_002133	SLC45A3	chr1:205626980-205649630	TAE_mock	TAE_treated	OK	3.76911	0.878381	-2.10131	5.67832	1.36028e-08	5.54482e-07	yes
XLOC_002138	XLOC_002138	SLC26A9	chr1:205882176-205912588	TAE_mock	TAE_treated	OK	0.352272	0.0382267	-3.20404	3.41261	0.00064345	0.00849001	yes
XLOC_002141	XLOC_002141	IL10	chr1:206940947-206945839	TAE_mock	TAE_treated	OK	0.689355	0.00480983	-7.16312	2.9173	0.00353072	0.0350516	yes
XLOC_002151	XLOC_002151	LAMB3	chr1:209788217-209825820	TAE_mock	TAE_treated	OK	116.542	45.0659	-1.37074	4.95027	7.41101e-07	2.10362e-05	yes
XLOC_002158	XLOC_002158	NEK2	chr1:211831598-211848972	TAE_mock	TAE_treated	OK	16.4012	7.43747	-1.14092	4.04192	5.30146e-05	0.000974498	yes
XLOC_002195	XLOC_002195	LBR	chr1:225589203-225616557	TAE_mock	TAE_treated	OK	41.9552	23.8664	-0.813868	3.46542	0.000529408	0.00720913	yes
XLOC_002216	XLOC_002216	C1orf96	chr1:229456751-229478688	TAE_mock	TAE_treated	OK	3.83025	2.18309	-0.811066	2.79205	0.00523745	0.0479839	yes
XLOC_002222	XLOC_002222	AGT	chr1:230838271-230850336	TAE_mock	TAE_treated	OK	32.3709	10.0863	-1.6823	7.01038	2.37677e-12	1.69998e-10	yes
XLOC_002229	XLOC_002229	EGLN1	chr1:231499496-231560790	TAE_mock	TAE_treated	OK	23.2593	9.64285	-1.27028	5.71077	1.12469e-08	4.64273e-07	yes
XLOC_002233	XLOC_002233	SIPA1L2	chr1:232533711-232651243	TAE_mock	TAE_treated	OK	1.8131	0.509181	-1.83221	5.18192	2.19608e-07	7.03524e-06	yes
XLOC_002244	XLOC_002244	GNG4	chr1:235710984-235814054	TAE_mock	TAE_treated	OK	0.633502	0.0772201	-3.0363	4.26395	2.00841e-05	0.000413355	yes
XLOC_002247	XLOC_002247	NID1	chr1:236139131-236228481	TAE_mock	TAE_treated	OK	35.9441	15.7611	-1.18938	5.12984	2.89984e-07	9.04902e-06	yes
XLOC_002303	XLOC_002303	PFKP	chr10:3109711-3178997	TAE_mock	TAE_treated	OK	146.108	83.1894	-0.812568	3.14431	0.00166479	0.0188799	yes
XLOC_002316	XLOC_002316	PFKFB3	chr10:6186842-6277507	TAE_mock	TAE_treated	OK	46.5085	23.8359	-0.96436	4.11015	3.95395e-05	0.000748711	yes
XLOC_002399	XLOC_002399	RET	chr10:43572516-43625797	TAE_mock	TAE_treated	OK	2.08009	0.642248	-1.69544	3.64173	0.000270808	0.00403365	yes
XLOC_002450	XLOC_002450	CDK1	chr10:62538088-62554610	TAE_mock	TAE_treated	OK	24.2889	12.0055	-1.0166	3.77033	0.00016303	0.00260559	yes
XLOC_002473	XLOC_002473	HKDC1	chr10:70980058-71027315	TAE_mock	TAE_treated	OK	16.7219	4.79296	-1.80275	7.5844	3.33067e-14	3.02651e-12	yes
XLOC_002477	XLOC_002477	COL13A1	chr10:71561643-71718904	TAE_mock	TAE_treated	OK	15.2722	1.87102	-3.02901	9.54346	0	0	yes
XLOC_002481	XLOC_002481	ADAMTS14	chr10:72432558-72522195	TAE_mock	TAE_treated	OK	9.91688	1.17577	-3.07629	11.1506	0	0	yes
XLOC_002496	XLOC_002496	FUT11	chr10:75532048-75535976	TAE_mock	TAE_treated	OK	13.4585	6.67593	-1.01147	3.76942	0.000163627	0.00261224	yes
XLOC_002499	XLOC_002499	PLAU	chr10:75669726-75682535	TAE_mock	TAE_treated	OK	239.196	85.2055	-1.48917	5.38972	7.05693e-08	2.45093e-06	yes
XLOC_002512	XLOC_002512	PPIF	chr10:81107219-81115089	TAE_mock	TAE_treated	OK	27.89	12.7702	-1.12697	4.86762	1.12951e-06	3.07908e-05	yes
XLOC_002536	XLOC_002536	SNCG	chr10:88718287-88723017	TAE_mock	TAE_treated	OK	8.87522	3.28297	-1.43478	3.14856	0.00164076	0.0187397	yes
XLOC_002561	XLOC_002561	KIF20B	chr10:91461366-91534700	TAE_mock	TAE_treated	OK	4.80123	2.45807	-0.96588	3.71032	0.000207001	0.00317154	yes
XLOC_002569	XLOC_002569	KIF11	chr10:94352824-94415152	TAE_mock	TAE_treated	OK	12.3249	6.3866	-0.948453	4.01355	5.98125e-05	0.00108292	yes
XLOC_002574	XLOC_002574	CEP55	chr10:95256368-95288849	TAE_mock	TAE_treated	OK	22.183	10.0146	-1.14734	4.64234	3.44491e-06	8.70142e-05	yes
XLOC_002584	XLOC_002584	CYP2C9	chr10:96698414-96749148	TAE_mock	TAE_treated	OK	2.15657	0.457653	-2.23641	3.72027	0.00019901	0.00306535	yes
XLOC_002596	XLOC_002596	PGAM1	chr10:99186026-99193198	TAE_mock	TAE_treated	OK	301.143	121.024	-1.31516	4.95302	7.30703e-07	2.07819e-05	yes
XLOC_002628	XLOC_002628	DPCD	chr10:103348088-103369410	TAE_mock	TAE_treated	OK	22.1202	9.93927	-1.15415	3.7522	0.00017529	0.00277696	yes
XLOC_002660	XLOC_002660	MXI1	chr10:111967362-112047123	TAE_mock	TAE_treated	OK	26.124	10.2044	-1.35618	5.76015	8.40395e-09	3.60392e-07	yes
XLOC_002709	XLOC_002709	DMBT1	chr10:124320180-124403252	TAE_mock	TAE_treated	OK	1.55246	0.0122831	-6.98174	8.56897	0	0	yes
XLOC_002736	XLOC_002736	JAKMIP3	chr10:133918312-133998313	TAE_mock	TAE_treated	OK	6.24585	3.28809	-0.925647	3.89133	9.9698e-05	0.00168275	yes
XLOC_002740	XLOC_002740	C10orf91	chr10:134258713-134261825	TAE_mock	TAE_treated	OK	11.6681	1.49981	-2.95971	5.97167	2.34841e-09	1.12724e-07	yes
XLOC_002777	XLOC_002777	SFMBT2	chr10:7200585-7453448	TAE_mock	TAE_treated	OK	3.94733	1.32112	-1.57911	5.97383	2.31741e-09	1.11606e-07	yes
XLOC_002794	XLOC_002794	FAM107B	chr10:14560558-14816896	TAE_mock	TAE_treated	OK	30.5649	8.24534	-1.89022	8.2044	2.22045e-16	2.67342e-14	yes
XLOC_002833	XLOC_002833	MKX	chr10:27961802-28034778	TAE_mock	TAE_treated	OK	2.62867	0.438706	-2.58301	5.94793	2.71552e-09	1.27383e-07	yes
XLOC_002895	XLOC_002895	ARHGAP22	chr10:49654067-49864310	TAE_mock	TAE_treated	OK	3.5652	1.26507	-1.49477	3.33619	0.000849359	0.0106895	yes
XLOC_002901	XLOC_002901	DRGX	chr10:50574160-50599907	TAE_mock	TAE_treated	OK	6.00169	0.664395	-3.17525	5.03114	4.87562e-07	1.45543e-05	yes
XLOC_002918	XLOC_002918	IPMK	chr10:59951277-60027694	TAE_mock	TAE_treated	OK	5.13464	2.20596	-1.21885	4.60799	4.0659e-06	9.97353e-05	yes
XLOC_002961	XLOC_002961	P4HA1	chr10:74766979-74856732	TAE_mock	TAE_treated	OK	77.927	14.8523	-2.39143	9.6428	0	0	yes
XLOC_002983	XLOC_002983	KCNMA1	chr10:78629358-79397577	TAE_mock	TAE_treated	OK	16.6037	8.20882	-1.01626	4.42704	9.55338e-06	0.000213005	yes
XLOC_003006	XLOC_003006	ANKRD22	chr10:90562486-90611732	TAE_mock	TAE_treated	OK	2.3849	0.122429	-4.28391	8.48172	0	0	yes
XLOC_003042	XLOC_003042	PIK3AP1	chr10:98353068-98480279	TAE_mock	TAE_treated	OK	2.26917	1.07193	-1.08196	3.05768	0.00223055	0.024068	yes
XLOC_003056	XLOC_003056	GOT1	chr10:101156626-101190530	TAE_mock	TAE_treated	OK	37.3305	20.2281	-0.883991	3.94841	7.86723e-05	0.00137541	yes
XLOC_003146	XLOC_003146	CHST15	chr10:125767181-125851930	TAE_mock	TAE_treated	OK	89.3386	26.0291	-1.77916	6.6408	3.11995e-11	1.96843e-09	yes
XLOC_003158	XLOC_003158	ADAM12	chr10:127702901-128077127	TAE_mock	TAE_treated	OK	6.68901	1.08531	-2.62368	8.28497	2.22045e-16	2.67342e-14	yes
XLOC_003162	XLOC_003162	MKI67	chr10:129894924-129924468	TAE_mock	TAE_treated	OK	12.491	5.74345	-1.1209	4.50392	6.67103e-06	0.00015596	yes
XLOC_003169	XLOC_003169	BNIP3	chr10:133781203-133795435	TAE_mock	TAE_treated	OK	213.33	43.2923	-2.3009	9.44106	0	0	yes
XLOC_003174	XLOC_003174	ADAM8	chr10:135075919-135090407	TAE_mock	TAE_treated	OK	52.6997	12.7591	-2.04626	8.62897	0	0	yes
XLOC_003189	XLOC_003189	IFITM2	chr11:308106-309410	TAE_mock	TAE_treated	OK	292.936	86.698	-1.75651	7.71123	1.24345e-14	1.22213e-12	yes
XLOC_003190	XLOC_003190	IFITM1	chr11:313990-315272	TAE_mock	TAE_treated	OK	347.022	71.9066	-2.27083	9.69067	0	0	yes
XLOC_003191	XLOC_003191	B4GALNT4	chr11:369794-382117	TAE_mock	TAE_treated	OK	17.8722	7.04967	-1.34209	5.73531	9.73344e-09	4.08805e-07	yes
XLOC_003210	XLOC_003210	MUC5B	chr11:1244294-1283406	TAE_mock	TAE_treated	OK	39.5711	2.22288	-4.15394	13.7645	0	0	yes
XLOC_003297	XLOC_003297	ADM	chr11:10326641-10328923	TAE_mock	TAE_treated	OK	4.37731	1.49818	-1.54683	3.02859	0.00245695	0.0259868	yes
XLOC_003298	XLOC_003298	AMPD3	chr11:10471867-10529126	TAE_mock	TAE_treated	OK	9.03387	3.32784	-1.44076	5.16273	2.43368e-07	7.74489e-06	yes
XLOC_003303	XLOC_003303	MICAL2	chr11:12132137-12285331	TAE_mock	TAE_treated	OK	10.872	3.23972	-1.74668	6.95724	3.47011e-12	2.39886e-10	yes
XLOC_003323	XLOC_003323	SAA1	chr11:18287807-18291523	TAE_mock	TAE_treated	OK	27.2327	8.54638	-1.67196	4.31854	1.57068e-05	0.000331772	yes
XLOC_003325	XLOC_003325	LDHA	chr11:18415935-18429765	TAE_mock	TAE_treated	OK	853.079	140.479	-2.60232	5.82194	5.81681e-09	2.57007e-07	yes
XLOC_003366	XLOC_003366	EHF	chr11:34642587-34684834	TAE_mock	TAE_treated	OK	34.9372	11.9299	-1.55019	6.78966	1.12395e-11	7.41496e-10	yes
XLOC_003384	XLOC_003384	C11orf96	chr11:43964105-43965433	TAE_mock	TAE_treated	OK	0.607433	0.03765	-4.012	2.80502	0.00503129	0.0465081	yes
XLOC_003514	XLOC_003514	RPLP0P2	chr11:61382507-61406921	TAE_mock	TAE_treated	OK	0.495462	0.0537667	-3.20399	3.53832	0.000402685	0.00563759	yes
XLOC_003516	XLOC_003516	C11orf9	chr11:61520120-61555989	TAE_mock	TAE_treated	OK	2.08341	0.999073	-1.06029	2.91166	0.00359512	0.0356013	yes
XLOC_003518	XLOC_003518	FADS2	chr11:61595712-61634825	TAE_mock	TAE_treated	OK	228.72	121.662	-0.910704	3.06419	0.0021826	0.0236921	yes
XLOC_003520	XLOC_003520	INCENP	chr11:61891444-61920635	TAE_mock	TAE_treated	OK	10.5771	6.06479	-0.80241	3.30732	0.000941949	0.0116918	yes
XLOC_003576	XLOC_003576	CDC42EP2	chr11:65082288-65089900	TAE_mock	TAE_treated	OK	7.59417	3.58523	-1.08283	3.37654	0.000734042	0.00945226	yes
XLOC_003589	XLOC_003589	SIPA1	chr11:65405577-65418391	TAE_mock	TAE_treated	OK	16.4965	8.80252	-0.906168	3.89515	9.81383e-05	0.00166616	yes
XLOC_003617	XLOC_003617	C11orf86	chr11:66742753-66744479	TAE_mock	TAE_treated	OK	0.759635	0.0413207	-4.20037	3.09842	0.00194553	0.0214901	yes
XLOC_003621	XLOC_003621	ADRBK1	chr11:67033904-67054029	TAE_mock	TAE_treated	OK	30.3193	18.7367	-0.694372	3.13652	0.00170966	0.0193431	yes
XLOC_003637	XLOC_003637	LRP5	chr11:68080107-68216743	TAE_mock	TAE_treated	OK	75.9088	38.4926	-0.979686	3.89091	9.98707e-05	0.0016837	yes
XLOC_003642	XLOC_003642	MYEOV	chr11:69061621-69064754	TAE_mock	TAE_treated	OK	3.90541	1.41768	-1.46194	3.51238	0.00044411	0.00616379	yes
XLOC_003667	XLOC_003667	P2RY6	chr11:72975569-73009664	TAE_mock	TAE_treated	OK	25.3488	10.9538	-1.21048	3.91056	9.20807e-05	0.00158003	yes
XLOC_003730	XLOC_003730	PANX1	chr11:93862093-93915137	TAE_mock	TAE_treated	OK	27.9185	17.0068	-0.715114	3.23085	0.00123424	0.0147365	yes
XLOC_003740	XLOC_003740	ENDOD1	chr11:94822973-94865815	TAE_mock	TAE_treated	OK	21.6298	14.0252	-0.625001	2.86252	0.0042029	0.0404016	yes
XLOC_003790	XLOC_003790	HTR3A	chr11:113845796-113861034	TAE_mock	TAE_treated	OK	16.9549	0.473669	-5.16168	11.9966	0	0	yes
XLOC_003792	XLOC_003792	NNMT	chr11:114166534-114183238	TAE_mock	TAE_treated	OK	125.267	12.9697	-3.27179	13.3945	0	0	yes
XLOC_003889	XLOC_003889	GLB1L3	chr11:134146274-134189458	TAE_mock	TAE_treated	OK	35.4368	11.1026	-1.67435	7.31565	2.56239e-13	2.11918e-11	yes
XLOC_003896	XLOC_003896	IFITM3	chr11:319672-320914	TAE_mock	TAE_treated	OK	695.522	245.085	-1.50481	6.11506	9.65201e-10	4.98044e-08	yes
XLOC_003902	XLOC_003902	MIR210HG	chr11:565656-568457	TAE_mock	TAE_treated	OK	11.1797	1.75871	-2.66829	8.59395	0	0	yes
XLOC_003937	XLOC_003937	SLC22A18AS	chr11:2909326-2946476	TAE_mock	TAE_treated	OK	13.7287	3.85689	-1.83168	3.29603	0.000980615	0.0120784	yes
XLOC_003938	XLOC_003938	PHLDA2	chr11:2949502-2950650	TAE_mock	TAE_treated	OK	96.4637	27.7364	-1.79821	7.54881	4.39648e-14	3.92101e-12	yes
XLOC_004018	XLOC_004018	ST5	chr11:8714898-8932498	TAE_mock	TAE_treated	OK	84.6415	30.8531	-1.45595	5.67124	1.41767e-08	5.73741e-07	yes
XLOC_004069	XLOC_004069	E2F8	chr11:19245609-19263202	TAE_mock	TAE_treated	OK	4.30236	1.05378	-2.02955	5.52624	3.27163e-08	1.23739e-06	yes
XLOC_004083	XLOC_004083	KIF18A	chr11:28042162-28129746	TAE_mock	TAE_treated	OK	8.40826	4.0032	-1.07065	4.04453	5.24285e-05	0.000966182	yes
XLOC_004170	XLOC_004170	SLC43A3	chr11:57174426-57195053	TAE_mock	TAE_treated	OK	74.8205	33.3738	-1.16472	5.07672	3.84006e-07	1.16803e-05	yes
XLOC_004186	XLOC_004186	LPXN	chr11:58294343-58345639	TAE_mock	TAE_treated	OK	8.07617	3.75599	-1.10448	3.40922	0.0006515	0.00854344	yes
XLOC_004254	XLOC_004254	RCOR2	chr11:63678692-63684316	TAE_mock	TAE_treated	OK	1.45993	0.0574982	-4.66624	5.96367	2.46639e-09	1.17995e-07	yes
XLOC_004257	XLOC_004257	PPP1R14B	chr11:64011950-64014413	TAE_mock	TAE_treated	OK	65.6597	35.4211	-0.890399	3.86327	0.000111878	0.00186437	yes
XLOC_004275	XLOC_004275	CDCA5	chr11:64844926-64851615	TAE_mock	TAE_treated	OK	14.4326	6.96834	-1.05045	4.16162	3.16002e-05	0.000615309	yes
XLOC_004289	XLOC_004289	EFEMP2	chr11:65627871-65640405	TAE_mock	TAE_treated	OK	11.9689	5.61448	-1.09207	2.90455	0.00367779	0.0362213	yes
XLOC_004291	XLOC_004291	FOSL1	chr11:65659691-65667997	TAE_mock	TAE_treated	OK	20.7614	12.0033	-0.790471	3.17161	0.00151595	0.0175641	yes
XLOC_004298	XLOC_004298	RIN1	chr11:66099541-66104000	TAE_mock	TAE_treated	OK	9.39396	4.72927	-0.990117	3.66063	0.000251597	0.0037826	yes
XLOC_004381	XLOC_004381	CLNS1A	chr11:77327195-77348851	TAE_mock	TAE_treated	OK	105.608	57.6397	-0.873587	3.96552	7.32372e-05	0.00129673	yes
XLOC_004389	XLOC_004389	ODZ4	chr11:78364327-79151695	TAE_mock	TAE_treated	OK	4.70427	0.292465	-4.00764	13.7306	0	0	yes
XLOC_004406	XLOC_004406	CTSC	chr11:88026759-88070941	TAE_mock	TAE_treated	OK	425.112	161.225	-1.39876	4.53825	5.67241e-06	0.000134133	yes
XLOC_004447	XLOC_004447	MMP1	chr11:102654406-102714342	TAE_mock	TAE_treated	OK	4.8603	1.90401	-1.35201	3.31256	0.000924457	0.0114846	yes
XLOC_004450	XLOC_004450	MMP13	chr11:102813720-102826463	TAE_mock	TAE_treated	OK	24.9974	3.45872	-2.85346	10.8663	0	0	yes
XLOC_004494	XLOC_004494	CADM1	chr11:115044344-115375241	TAE_mock	TAE_treated	OK	16.3574	10.3355	-0.662338	2.93681	0.00331603	0.0333171	yes
XLOC_004523	XLOC_004523	HYOU1	chr11:118914895-118927925	TAE_mock	TAE_treated	OK	60.7965	29.6362	-1.03663	4.14349	3.42061e-05	0.000659826	yes
XLOC_004524	XLOC_004524	H2AFX	chr11:118964584-118966177	TAE_mock	TAE_treated	OK	41.6862	22.2938	-0.902926	3.8363	0.0001249	0.00205062	yes
XLOC_004534	XLOC_004534	MIR100HG	chr11:121959810-122073770	TAE_mock	TAE_treated	OK	45.2775	19.3299	-1.22796	5.48081	4.23391e-08	1.57659e-06	yes
XLOC_004590	XLOC_004590	NCAPD3	chr11:134022336-134094426	TAE_mock	TAE_treated	OK	11.004	6.80746	-0.692841	3.05925	0.0022189	0.0239781	yes
XLOC_004596	XLOC_004596	B4GALNT3	chr12:569542-671058	TAE_mock	TAE_treated	OK	5.61713	1.85821	-1.59592	5.43745	5.40498e-08	1.95228e-06	yes
XLOC_004627	XLOC_004627	NCAPD2	chr12:6603297-6641132	TAE_mock	TAE_treated	OK	30.8957	16.845	-0.875091	3.64767	0.00026463	0.00394976	yes
XLOC_004638	XLOC_004638	TPI1	chr12:6976583-6982521	TAE_mock	TAE_treated	OK	523.92	182.317	-1.5229	4.98986	6.0423e-07	1.75652e-05	yes
XLOC_004642	XLOC_004642	ENO2	chr12:7023613-7032859	TAE_mock	TAE_treated	OK	223.295	50.126	-2.15532	8.13262	4.44089e-16	5.17436e-14	yes
XLOC_004649	XLOC_004649	C1S	chr12:7167979-7178335	TAE_mock	TAE_treated	OK	274.101	126.836	-1.11174	3.57468	0.000350652	0.00501606	yes
XLOC_004684	XLOC_004684	ETV6	chr12:11802787-12048325	TAE_mock	TAE_treated	OK	8.95035	5.41985	-0.723692	3.17537	0.00149648	0.0173633	yes
XLOC_004698	XLOC_004698	KIAA1467	chr12:13197314-13236383	TAE_mock	TAE_treated	OK	3.05841	1.50574	-1.02231	3.21409	0.00130859	0.0154845	yes
XLOC_004699	XLOC_004699	EMP1	chr12:13349601-13369708	TAE_mock	TAE_treated	OK	41.6118	21.8661	-0.928299	4.19917	2.6789e-05	0.000534597	yes
XLOC_004729	XLOC_004729	RASSF8	chr12:26107587-26232825	TAE_mock	TAE_treated	OK	9.08249	4.19462	-1.11455	4.17385	2.99492e-05	0.000587215	yes
XLOC_004778	XLOC_004778	TROAP	chr12:49716970-49725514	TAE_mock	TAE_treated	OK	13.1724	5.33552	-1.30382	3.03971	0.00236804	0.0252498	yes
XLOC_004801	XLOC_004801	SLC4A8	chr12:51818593-51902980	TAE_mock	TAE_treated	OK	3.2797	0.437369	-2.90664	7.50988	5.92859e-14	5.19129e-12	yes
XLOC_004819	XLOC_004819	ESPL1	chr12:53662082-53687427	TAE_mock	TAE_treated	OK	4.28693	1.6561	-1.37215	5.06899	3.9994e-07	1.21393e-05	yes
XLOC_004865	XLOC_004865	CDK2	chr12:56360555-56366568	TAE_mock	TAE_treated	OK	20.3322	12.0426	-0.75562	3.11361	0.00184813	0.020647	yes
XLOC_004875	XLOC_004875	MYL6B	chr12:56546203-56551771	TAE_mock	TAE_treated	OK	38.6328	23.466	-0.719255	2.92287	0.00346825	0.0345717	yes
XLOC_004886	XLOC_004886	LRP1	chr12:57522281-57607125	TAE_mock	TAE_treated	OK	17.8656	10.4593	-0.7724	3.24674	0.00116736	0.0140199	yes
XLOC_004924	XLOC_004924	DYRK2	chr12:68042511-68056444	TAE_mock	TAE_treated	OK	20.0974	5.78097	-1.79763	7.79071	6.66134e-15	6.77768e-13	yes
XLOC_004937	XLOC_004937	KCNMB4	chr12:70760061-70828072	TAE_mock	TAE_treated	OK	7.06486	3.96285	-0.834123	3.23394	0.00122097	0.0146152	yes
XLOC_004960	XLOC_004960	TMTC2	chr12:83080933-83528067	TAE_mock	TAE_treated	OK	3.89606	2.14829	-0.858826	2.99691	0.00272728	0.0283722	yes
XLOC_004971	XLOC_004971	NUDT4	chr12:93771700-93797024	TAE_mock	TAE_treated	OK	41.0884	24.1962	-0.763949	3.25002	0.00115396	0.0138821	yes
XLOC_005005	XLOC_005005	DRAM1	chr12:102271104-102317401	TAE_mock	TAE_treated	OK	8.97007	4.97941	-0.849144	3.33774	0.000844619	0.0106484	yes
XLOC_005009	XLOC_005009	HSP90B1	chr12:104324188-104341703	TAE_mock	TAE_treated	OK	414.991	162.1	-1.3562	3.90963	9.2437e-05	0.00158238	yes
XLOC_005024	XLOC_005024	BTBD11	chr12:107712196-108053419	TAE_mock	TAE_treated	OK	14.4595	4.84054	-1.57877	6.13741	8.38757e-10	4.3435e-08	yes
XLOC_005043	XLOC_005043	FAM216A	chr12:110890290-110928192	TAE_mock	TAE_treated	OK	7.92974	1.65099	-2.26394	4.33915	1.43033e-05	0.000305702	yes
XLOC_005099	XLOC_005099	WDR66	chr12:122356462-122441832	TAE_mock	TAE_treated	OK	4.51415	0.902354	-2.32269	6.16822	6.9064e-10	3.61747e-08	yes
XLOC_005103	XLOC_005103	B3GNT4	chr12:122688227-122692084	TAE_mock	TAE_treated	OK	2.34096	0.504955	-2.21287	3.25774	0.00112305	0.0135781	yes
XLOC_005170	XLOC_005170	FOXM1	chr12:2945981-2986321	TAE_mock	TAE_treated	OK	21.4661	11.3856	-0.914847	3.64804	0.000264246	0.00394811	yes
XLOC_005179	XLOC_005179	TNFRSF1A	chr12:6437922-6451283	TAE_mock	TAE_treated	OK	180.95	73.3612	-1.3025	5.2663	1.39202e-07	4.62341e-06	yes
XLOC_005194	XLOC_005194	CDCA3	chr12:6957971-6960456	TAE_mock	TAE_treated	OK	14.1974	6.8813	-1.04488	3.39126	0.000695725	0.00902319	yes
XLOC_005199	XLOC_005199	C1R	chr12:7187514-7245043	TAE_mock	TAE_treated	OK	179.127	40.2244	-2.15484	8.52743	0	0	yes
XLOC_005207	XLOC_005207	SLC2A14	chr12:7966396-8025495	TAE_mock	TAE_treated	OK	1.21416	0.280733	-2.11269	2.85267	0.00433538	0.0413996	yes
XLOC_005208	XLOC_005208	SLC2A3	chr12:8071823-8088892	TAE_mock	TAE_treated	OK	53.183	9.27107	-2.52016	10.793	0	0	yes
XLOC_005227	XLOC_005227	CLEC2B	chr12:10004967-10022458	TAE_mock	TAE_treated	OK	22.7323	11.6128	-0.969029	4.0875	4.36047e-05	0.000816063	yes
XLOC_005231	XLOC_005231	CLEC7A	chr12:10269375-10282868	TAE_mock	TAE_treated	OK	6.30245	1.15506	-2.44795	4.75687	1.96621e-06	5.23164e-05	yes
XLOC_005233	XLOC_005233	KLRC4,KLRC4-KLRK1,KLRK1	chr12:10524951-10562745	TAE_mock	TAE_treated	OK	8.96719	3.44658	-1.37949	3.12707	0.00176556	0.0198513	yes
XLOC_005235	XLOC_005235	KLRC2	chr12:10583205-10588592	TAE_mock	TAE_treated	OK	54.8657	21.7344	-1.33592	5.72748	1.01935e-08	4.2565e-07	yes
XLOC_005240	XLOC_005240	CSDA	chr12:10851675-10875953	TAE_mock	TAE_treated	OK	82.9187	47.5195	-0.803178	3.2597	0.00111531	0.0134958	yes
XLOC_005304	XLOC_005304	ASUN	chr12:27058111-27091254	TAE_mock	TAE_treated	OK	11.7137	6.97479	-0.747971	3.06931	0.00214551	0.0233422	yes
XLOC_005311	XLOC_005311	TMTC1	chr12:29653745-29937692	TAE_mock	TAE_treated	OK	6.18366	3.15928	-0.968864	4.11707	3.83717e-05	0.000728792	yes
XLOC_005383	XLOC_005383	RACGAP1	chr12:50382944-50419307	TAE_mock	TAE_treated	OK	23.0782	12.9821	-0.83	3.53622	0.000405894	0.00567701	yes
XLOC_005395	XLOC_005395	GALNT6	chr12:51745832-51785200	TAE_mock	TAE_treated	OK	25.9257	5.36035	-2.27398	9.77001	0	0	yes
XLOC_005407	XLOC_005407	KRT6A	chr12:52880957-52887181	TAE_mock	TAE_treated	OK	0.795491	0.0233421	-5.09084	4.72686	2.28017e-06	5.97892e-05	yes
XLOC_005438	XLOC_005438	NFE2	chr12:54685895-54694791	TAE_mock	TAE_treated	OK	7.51335	1.06119	-2.82377	7.31532	2.56684e-13	2.11918e-11	yes
XLOC_005441	XLOC_005441	ITGA5	chr12:54789044-54813050	TAE_mock	TAE_treated	OK	23.9873	10.4223	-1.2026	5.39248	6.94907e-08	2.43627e-06	yes
XLOC_005532	XLOC_005532	PHLDA1	chr12:76419226-76425556	TAE_mock	TAE_treated	OK	50.6258	6.31895	-3.00211	12.2388	0	0	yes
XLOC_005536	XLOC_005536	CSRP2	chr12:77252495-77272799	TAE_mock	TAE_treated	OK	14.7525	4.98207	-1.56614	4.39636	1.10083e-05	0.000240255	yes
XLOC_005537	XLOC_005537	E2F7	chr12:77415025-77459360	TAE_mock	TAE_treated	OK	3.11465	1.43091	-1.12214	3.78461	0.000153947	0.00246862	yes
XLOC_005555	XLOC_005555	DUSP6	chr12:89741836-89746296	TAE_mock	TAE_treated	OK	15.8744	4.40358	-1.84996	7.02231	2.18225e-12	1.57646e-10	yes
XLOC_005606	XLOC_005606	ALDH1L2	chr12:105413561-105478341	TAE_mock	TAE_treated	OK	1.04926	0.267339	-1.97264	4.55412	5.26063e-06	0.000125215	yes
XLOC_005619	XLOC_005619	SELPLG	chr12:109015679-109027670	TAE_mock	TAE_treated	OK	5.24838	1.60837	-1.70627	4.93204	8.13733e-07	2.29625e-05	yes
XLOC_005651	XLOC_005651	IQCD	chr12:113633245-113658880	TAE_mock	TAE_treated	OK	10.7124	3.60052	-1.573	4.74939	2.04028e-06	5.40881e-05	yes
XLOC_005671	XLOC_005671	CIT	chr12:120123594-120315095	TAE_mock	TAE_treated	OK	9.74018	5.93737	-0.714125	3.06041	0.00221037	0.0239038	yes
XLOC_005701	XLOC_005701	HCAR2	chr12:123185839-123187904	TAE_mock	TAE_treated	OK	0.833599	0.0500826	-4.05697	4.01491	5.94676e-05	0.00107803	yes
XLOC_005716	XLOC_005716	SCARB1	chr12:125262173-125348519	TAE_mock	TAE_treated	OK	23.4008	9.71228	-1.26867	5.43237	5.56105e-08	1.9937e-06	yes
XLOC_005722	XLOC_005722	SLC15A4	chr12:129277738-129308541	TAE_mock	TAE_treated	OK	21.5982	12.9025	-0.743265	3.25499	0.00113394	0.0136755	yes
XLOC_005729	XLOC_005729	GALNT9	chr12:132680916-132905905	TAE_mock	TAE_treated	OK	9.80737	3.01618	-1.70115	5.1935	2.06375e-07	6.67048e-06	yes
XLOC_005867	XLOC_005867	SLITRK5	chr13:88324869-88331870	TAE_mock	TAE_treated	OK	7.261	3.43987	-1.07781	4.20835	2.57245e-05	0.000516204	yes
XLOC_005901	XLOC_005901	ING1	chr13:111365082-111373421	TAE_mock	TAE_treated	OK	14.8364	5.38671	-1.46167	4.9654	6.85587e-07	1.96926e-05	yes
XLOC_005951	XLOC_005951	SHISA2	chr13:26618734-26625198	TAE_mock	TAE_treated	OK	3.95699	1.64719	-1.2644	3.36797	0.00075724	0.00970772	yes
XLOC_005964	XLOC_005964	SLC7A1	chr13:30083550-30169825	TAE_mock	TAE_treated	OK	9.93464	5.49803	-0.853553	3.77813	0.00015801	0.00253096	yes
XLOC_006053	XLOC_006053	MZT1	chr13:73282494-73301938	TAE_mock	TAE_treated	OK	13.6655	7.90523	-0.789662	3.02443	0.00249103	0.0262895	yes
XLOC_006069	XLOC_006069	SLITRK6	chr13:86366921-86373483	TAE_mock	TAE_treated	OK	9.47572	2.8968	-1.70978	6.70277	2.04503e-11	1.32496e-09	yes
XLOC_006102	XLOC_006102	EFNB2	chr13:107142078-107187388	TAE_mock	TAE_treated	OK	27.6116	8.40999	-1.7151	7.54097	4.66294e-14	4.13314e-12	yes
XLOC_006139	XLOC_006139	PNP	chr14:20937537-20946165	TAE_mock	TAE_treated	OK	19.079	10.6435	-0.84201	3.56052	0.000370116	0.0052684	yes
XLOC_006141	XLOC_006141	ANG,RNASE4	chr14:21152335-21168758	TAE_mock	TAE_treated	OK	17.6031	8.75244	-1.00807	2.8518	0.00434722	0.0414853	yes
XLOC_006235	XLOC_006235	GNG2	chr14:52327021-52436518	TAE_mock	TAE_treated	OK	4.33966	1.53146	-1.50268	4.72341	2.31927e-06	6.06014e-05	yes
XLOC_006242	XLOC_006242	CDKN3	chr14:54863672-54886934	TAE_mock	TAE_treated	OK	24.4605	12.1687	-1.00728	3.37154	0.000747498	0.00959986	yes
XLOC_006270	XLOC_006270	FLJ22447	chr14:62037257-62121431	TAE_mock	TAE_treated	OK	51.1313	5.8764	-3.1212	11.6717	0	0	yes
XLOC_006272	XLOC_006272	SNAPC1	chr14:62229074-62263146	TAE_mock	TAE_treated	OK	21.0244	12.8915	-0.70564	3.08885	0.00200934	0.0221103	yes
XLOC_006391	XLOC_006391	SERPINA3	chr14:95078713-95090390	TAE_mock	TAE_treated	OK	19.8694	0.647083	-4.94045	13.5088	0	0	yes
XLOC_006399	XLOC_006399	BDKRB2	chr14:96671134-96710666	TAE_mock	TAE_treated	OK	8.71742	4.01239	-1.11944	4.61705	3.89227e-06	9.64588e-05	yes
XLOC_006410	XLOC_006410	EVL	chr14:100531750-100610573	TAE_mock	TAE_treated	OK	3.3126	0.766084	-2.11239	4.28667	1.81371e-05	0.000379226	yes
XLOC_006612	XLOC_006612	IPO4	chr14:24641233-24658124	TAE_mock	TAE_treated	OK	9.88692	5.93017	-0.737447	2.92078	0.00349162	0.034743	yes
XLOC_006641	XLOC_006641	EGLN3	chr14:34393420-34420284	TAE_mock	TAE_treated	OK	59.0669	7.91141	-2.90034	12.167	0	0	yes
XLOC_006685	XLOC_006685	PYGL	chr14:51371934-51411248	TAE_mock	TAE_treated	OK	28.2838	14.5883	-0.955158	4.20109	2.65638e-05	0.000530835	yes
XLOC_006690	XLOC_006690	ERO1L	chr14:53108604-53162419	TAE_mock	TAE_treated	OK	94.8939	22.5482	-2.0733	8.62673	0	0	yes
XLOC_006694	XLOC_006694	BMP4	chr14:54416454-54423554	TAE_mock	TAE_treated	OK	96.6739	45.3878	-1.09082	4.31441	1.60029e-05	0.000337041	yes
XLOC_006700	XLOC_006700	DLGAP5	chr14:55614833-55658396	TAE_mock	TAE_treated	OK	14.9104	5.75038	-1.37459	5.37922	7.48098e-08	2.58577e-06	yes
XLOC_006774	XLOC_006774	PGF	chr14:75408532-75422467	TAE_mock	TAE_treated	OK	0.896791	0.07675	-3.54653	3.0626	0.00219427	0.023783	yes
XLOC_006789	XLOC_006789	ISM2	chr14:77940737-77965210	TAE_mock	TAE_treated	OK	1.0323	0.0188163	-5.77774	4.96813	6.76002e-07	1.94559e-05	yes
XLOC_006817	XLOC_006817	LGMN	chr14:93170151-93215047	TAE_mock	TAE_treated	OK	137.94	76.7431	-0.845927	3.5576	0.000374254	0.00532207	yes
XLOC_006829	XLOC_006829	SERPINA1	chr14:94843083-94857029	TAE_mock	TAE_treated	OK	79.4004	45.8006	-0.79378	3.12893	0.00175442	0.0197721	yes
XLOC_006836	XLOC_006836	CLMN	chr14:95648275-95786245	TAE_mock	TAE_treated	OK	0.872816	0.335005	-1.38149	3.85451	0.000115963	0.00191917	yes
XLOC_006849	XLOC_006849	WARS	chr14:100800124-100842680	TAE_mock	TAE_treated	OK	38.0777	23.4887	-0.69698	3.0606	0.00220897	0.0239038	yes
XLOC_006984	XLOC_006984	APBA2	chr15:29213839-29410516	TAE_mock	TAE_treated	OK	26.3254	8.04747	-1.70985	7.46845	8.10463e-14	7.01172e-12	yes
XLOC_006994	XLOC_006994	ARHGAP11A	chr15:32907690-32931868	TAE_mock	TAE_treated	OK	10.665	4.28306	-1.31617	4.89767	9.69818e-07	2.68428e-05	yes
XLOC_007017	XLOC_007017	C15orf23	chr15:40674921-40686489	TAE_mock	TAE_treated	OK	9.77297	5.0461	-0.953628	3.05103	0.00228057	0.0244615	yes
XLOC_007022	XLOC_007022	CASC5	chr15:40886446-40954881	TAE_mock	TAE_treated	OK	1.79213	0.879985	-1.02612	3.19076	0.00141898	0.0166003	yes
XLOC_007024	XLOC_007024	GCHFR	chr15:41056284-41059911	TAE_mock	TAE_treated	OK	92.4593	24.9017	-1.89257	7.62679	2.39808e-14	2.23532e-12	yes
XLOC_007026	XLOC_007026	ZFYVE19	chr15:41060066-41106767	TAE_mock	TAE_treated	OK	23.6533	12.8781	-0.877119	3.28548	0.00101808	0.0125078	yes
XLOC_007027	XLOC_007027	SPINT1	chr15:41136245-41149853	TAE_mock	TAE_treated	OK	129.136	41.1382	-1.65034	6.50046	8.00722e-11	4.78051e-09	yes
XLOC_007033	XLOC_007033	NUSAP1	chr15:41624891-41673248	TAE_mock	TAE_treated	OK	25.1011	14.1354	-0.828441	3.14662	0.00165169	0.0187841	yes
XLOC_007035	XLOC_007035	ITPKA	chr15:41786055-41795757	TAE_mock	TAE_treated	OK	16.3433	3.7397	-2.1277	7.23891	4.52305e-13	3.6305e-11	yes
XLOC_007046	XLOC_007046	TMEM62	chr15:43425721-43477341	TAE_mock	TAE_treated	OK	15.8865	7.31428	-1.11902	4.62271	3.78768e-06	9.45154e-05	yes
XLOC_007089	XLOC_007089	GLDN	chr15:51633712-51700209	TAE_mock	TAE_treated	OK	12.3953	6.79493	-0.867258	3.83104	0.000127604	0.00208791	yes
XLOC_007106	XLOC_007106	CCNB2	chr15:59397283-59417244	TAE_mock	TAE_treated	OK	25.8473	9.60401	-1.42831	5.41949	5.97694e-08	2.1245e-06	yes
XLOC_007111	XLOC_007111	C2CD4A	chr15:62359175-62363116	TAE_mock	TAE_treated	OK	0.728048	0.117378	-2.63287	3.26996	0.00107563	0.0131145	yes
XLOC_007133	XLOC_007133	MAP2K1	chr15:66679210-66790146	TAE_mock	TAE_treated	OK	32.0388	15.7914	-1.02068	4.44135	8.93977e-06	0.000201501	yes
XLOC_007168	XLOC_007168	LOXL1	chr15:74209808-74244478	TAE_mock	TAE_treated	OK	7.61666	3.77397	-1.01308	2.97144	0.00296405	0.0304584	yes
XLOC_007181	XLOC_007181	MPI	chr15:75182409-75190565	TAE_mock	TAE_treated	OK	23.8331	12.2878	-0.955737	3.99657	6.42679e-05	0.00115634	yes
XLOC_007215	XLOC_007215	FAH	chr15:80445232-80478924	TAE_mock	TAE_treated	OK	40.3167	17.4084	-1.2116	5.29457	1.19296e-07	3.98978e-06	yes
XLOC_007217	XLOC_007217	FAM108C1	chr15:80987651-81047962	TAE_mock	TAE_treated	OK	63.689	18.1897	-1.80792	7.97476	1.55431e-15	1.70127e-13	yes
XLOC_007218	XLOC_007218	KIAA1199	chr15:81071711-81243999	TAE_mock	TAE_treated	OK	157.592	12.7128	-3.63184	11.0399	0	0	yes
XLOC_007269	XLOC_007269	SEMA4B	chr15:90728151-90772892	TAE_mock	TAE_treated	OK	129.719	31.8386	-2.02655	7.23135	4.78284e-13	3.79684e-11	yes
XLOC_007290	XLOC_007290	MCTP2	chr15:94841429-95027181	TAE_mock	TAE_treated	OK	20.9056	7.84428	-1.41418	5.44383	5.21476e-08	1.89304e-06	yes
XLOC_007295	XLOC_007295	ARRDC4	chr15:98503932-98517068	TAE_mock	TAE_treated	OK	10.3887	5.35154	-0.956982	3.97412	7.06407e-05	0.00125537	yes
XLOC_007383	XLOC_007383	PPP1R14D	chr15:41107642-41120907	TAE_mock	TAE_treated	OK	14.9866	2.13281	-2.81285	6.40701	1.48404e-10	8.50851e-09	yes
XLOC_007384	XLOC_007384	RHOV	chr15:41164411-41166487	TAE_mock	TAE_treated	OK	10.5566	1.80191	-2.55055	7.53586	4.84057e-14	4.26443e-12	yes
XLOC_007395	XLOC_007395	PLA2G4D	chr15:42359880-42386752	TAE_mock	TAE_treated	OK	0.27414	0.0275779	-3.31332	2.95614	0.00311518	0.0317405	yes
XLOC_007426	XLOC_007426	SHF	chr15:45459411-45493373	TAE_mock	TAE_treated	OK	7.15539	3.1523	-1.18262	3.98463	6.75845e-05	0.00120579	yes
XLOC_007459	XLOC_007459	RAB27A	chr15:55495163-55582013	TAE_mock	TAE_treated	OK	45.3221	16.1246	-1.49095	6.42013	1.36161e-10	7.93246e-09	yes
XLOC_007479	XLOC_007479	RORA	chr15:60780482-61521502	TAE_mock	TAE_treated	OK	2.81441	1.26894	-1.14921	4.20609	2.59822e-05	0.000520653	yes
XLOC_007484	XLOC_007484	CA12	chr15:63615729-63674075	TAE_mock	TAE_treated	OK	45.3686	7.08989	-2.67786	11.2511	0	0	yes
XLOC_007489	XLOC_007489	PPIB	chr15:64443915-64455354	TAE_mock	TAE_treated	OK	313.27	175.865	-0.83294	3.4845	0.000493053	0.00675866	yes
XLOC_007491	XLOC_007491	KIAA0101	chr15:64657210-64673702	TAE_mock	TAE_treated	OK	12.81	6.16851	-1.05427	3.15961	0.00157978	0.0181725	yes
XLOC_007505	XLOC_007505	IGDCC4	chr15:65673824-65715410	TAE_mock	TAE_treated	OK	8.75149	4.64425	-0.914084	3.98638	6.70878e-05	0.00119961	yes
XLOC_007528	XLOC_007528	TLE3	chr15:70340542-70390256	TAE_mock	TAE_treated	OK	14.7852	5.76875	-1.35782	5.72523	1.03291e-08	4.28835e-07	yes
XLOC_007549	XLOC_007549	STRA6	chr15:74471807-74502046	TAE_mock	TAE_treated	OK	16.7738	2.32158	-2.85303	8.48353	0	0	yes
XLOC_007622	XLOC_007622	NMB	chr15:85198359-85201802	TAE_mock	TAE_treated	OK	22.0195	9.42631	-1.22401	3.70388	0.000212325	0.00324278	yes
XLOC_007641	XLOC_007641	ANPEP	chr15:90328125-90358072	TAE_mock	TAE_treated	OK	44.4764	15.261	-1.54319	6.5055	7.74374e-11	4.64239e-09	yes
XLOC_007647	XLOC_007647	PRC1	chr15:91509267-91537804	TAE_mock	TAE_treated	OK	25.7692	13.5128	-0.931324	3.58514	0.000336901	0.00484333	yes
XLOC_007663	XLOC_007663	CHSY1	chr15:101715927-101792137	TAE_mock	TAE_treated	OK	31.9128	7.12358	-2.16346	9.40524	0	0	yes
XLOC_007666	XLOC_007666	PCSK6	chr15:101844132-102030187	TAE_mock	TAE_treated	OK	36.3524	14.8883	-1.28787	5.13434	2.8313e-07	8.85424e-06	yes
XLOC_007691	XLOC_007691	RAB40C	chr16:639356-679273	TAE_mock	TAE_treated	OK	26.1955	13.9689	-0.907103	3.80214	0.000143449	0.00232088	yes
XLOC_007742	XLOC_007742	CCNF	chr16:2479394-2508859	TAE_mock	TAE_treated	OK	9.5202	5.16822	-0.881325	3.59518	0.000324164	0.00468893	yes
XLOC_007764	XLOC_007764	MMP25	chr16:3096681-3110724	TAE_mock	TAE_treated	OK	3.61761	1.6786	-1.10778	3.17658	0.00149023	0.0173078	yes
XLOC_007799	XLOC_007799	CIITA	chr16:10971054-11018840	TAE_mock	TAE_treated	OK	6.59021	2.75648	-1.2575	4.86873	1.1232e-06	3.06844e-05	yes
XLOC_007812	XLOC_007812	NOMO1	chr16:14927642-14990014	TAE_mock	TAE_treated	OK	60.0487	34.1248	-0.815312	3.49189	0.00047962	0.00659425	yes
XLOC_007818	XLOC_007818	C16orf45	chr16:15528324-15682116	TAE_mock	TAE_treated	OK	25.6387	16.2033	-0.662035	2.89828	0.00375215	0.0368532	yes
XLOC_007819	XLOC_007819	NDE1	chr16:15737123-15950887	TAE_mock	TAE_treated	OK	11.6207	7.1991	-0.690806	2.79328	0.00521772	0.0478943	yes
XLOC_007821	XLOC_007821	NOMO3	chr16:16326388-16388668	TAE_mock	TAE_treated	OK	35.2496	20.8359	-0.758537	3.42382	0.000617466	0.00819959	yes
XLOC_007860	XLOC_007860	PLK1	chr16:23690200-23724821	TAE_mock	TAE_treated	OK	43.0944	15.4109	-1.48355	6.06627	1.30911e-09	6.56739e-08	yes
XLOC_007874	XLOC_007874	IL4R	chr16:27325250-27376099	TAE_mock	TAE_treated	OK	26.2298	13.8026	-0.926266	3.59361	0.000326122	0.0047071	yes
XLOC_007892	XLOC_007892	SLX1A,SLX1B,SULT1A3	chr16:29464913-29478899	TAE_mock	TAE_treated	OK	52.9555	27.2952	-0.956134	3.17046	0.001522	0.0176073	yes
XLOC_007906	XLOC_007906	ALDOA	chr16:30064410-30081741	TAE_mock	TAE_treated	OK	1213.01	496.955	-1.2874	2.87255	0.00407177	0.0394825	yes
XLOC_007909	XLOC_007909	SLX1A,SLX1B,SULT1A4	chr16:30204255-30218248	TAE_mock	TAE_treated	OK	53.3056	28.0251	-0.92757	3.07376	0.00211377	0.0230488	yes
XLOC_007934	XLOC_007934	ITGAX	chr16:31366508-31394318	TAE_mock	TAE_treated	OK	5.96609	2.9416	-1.02019	3.94729	7.90422e-05	0.00137923	yes
XLOC_007949	XLOC_007949	GPT2	chr16:46918307-46965201	TAE_mock	TAE_treated	OK	18.7776	11.3767	-0.722924	3.15022	0.0016315	0.0186704	yes
XLOC_007959	XLOC_007959	NKD1	chr16:50582240-50674771	TAE_mock	TAE_treated	OK	0.282847	0.00900552	-4.97307	5.29083	1.21759e-07	4.06277e-06	yes
XLOC_007978	XLOC_007978	MT2A	chr16:56642477-56643409	TAE_mock	TAE_treated	OK	338.188	164.382	-1.04077	4.54112	5.59549e-06	0.000132531	yes
XLOC_007989	XLOC_007989	MT1X	chr16:56716381-56718108	TAE_mock	TAE_treated	OK	79.4668	21.315	-1.89849	6.0376	1.5642e-09	7.76619e-08	yes
XLOC_007995	XLOC_007995	NLRC5	chr16:57050985-57117436	TAE_mock	TAE_treated	OK	13.3341	8.72665	-0.611619	2.79137	0.00524851	0.0480548	yes
XLOC_008029	XLOC_008029	FBXL8,HSF4	chr16:67193890-67203848	TAE_mock	TAE_treated	OK	49.7431	27.5762	-0.851071	3.27537	0.00105526	0.0129316	yes
XLOC_008030	XLOC_008030	NOL3	chr16:67204404-67217883	TAE_mock	TAE_treated	OK	113.889	37.4507	-1.60456	5.80432	6.46262e-09	2.83805e-07	yes
XLOC_008060	XLOC_008060	SNTB2	chr16:69221049-69342955	TAE_mock	TAE_treated	OK	7.3695	4.75116	-0.633286	2.85581	0.00429275	0.0410739	yes
XLOC_008165	XLOC_008165	TUBB3	chr16:89988416-90002505	TAE_mock	TAE_treated	OK	156.897	62.4468	-1.32912	5.43599	5.44916e-08	1.96333e-06	yes
XLOC_008207	XLOC_008207	SEPX1	chr16:1988233-1993294	TAE_mock	TAE_treated	OK	75.6403	32.7627	-1.2071	5.39209	6.96413e-08	2.43627e-06	yes
XLOC_008272	XLOC_008272	GRIN2A	chr16:9847264-10276611	TAE_mock	TAE_treated	OK	7.59845	4.20703	-0.852902	3.19174	0.00141418	0.0165576	yes
XLOC_008302	XLOC_008302	NOMO2	chr16:18511181-18573434	TAE_mock	TAE_treated	OK	57.3467	33.9438	-0.756562	3.2274	0.0012492	0.0148547	yes
XLOC_008393	XLOC_008393	VKORC1	chr16:31102174-31106276	TAE_mock	TAE_treated	OK	92.4099	49.6487	-0.896291	3.79809	0.000145813	0.00235386	yes
XLOC_008412	XLOC_008412	SHCBP1	chr16:46614467-46655311	TAE_mock	TAE_treated	OK	10.6454	4.31924	-1.30138	4.99255	5.95883e-07	1.74274e-05	yes
XLOC_008435	XLOC_008435	IRX3	chr16:54317211-54320378	TAE_mock	TAE_treated	OK	63.7558	32.1704	-0.986824	4.47525	7.63213e-06	0.000176149	yes
XLOC_008463	XLOC_008463	CDH11	chr16:64980682-65155919	TAE_mock	TAE_treated	OK	191.986	79.5946	-1.27026	4.39671	1.09904e-05	0.000240225	yes
XLOC_008464	XLOC_008464	LOC283867	chr16:65318401-65610203	TAE_mock	TAE_treated	OK	184.382	33.824	-2.44658	9.90557	0	0	yes
XLOC_008511	XLOC_008511	ST3GAL2	chr16:70413337-70472991	TAE_mock	TAE_treated	OK	17.3672	9.91865	-0.808148	3.63407	0.000278982	0.00410462	yes
XLOC_008513	XLOC_008513	MTSS1L	chr16:70695106-70719954	TAE_mock	TAE_treated	OK	80.249	34.064	-1.23624	4.91413	8.91766e-07	2.4939e-05	yes
XLOC_008541	XLOC_008541	CHST6	chr16:75507021-75528926	TAE_mock	TAE_treated	OK	2.32804	0.381863	-2.60799	7.58801	3.24185e-14	2.98333e-12	yes
XLOC_008576	XLOC_008576	SLC7A5	chr16:87863628-87903100	TAE_mock	TAE_treated	OK	46.5005	19.4991	-1.25384	5.45298	4.95313e-08	1.80714e-06	yes
XLOC_008588	XLOC_008588	SLC22A31	chr16:89262168-89266529	TAE_mock	TAE_treated	OK	11.7762	4.01951	-1.55078	5.16787	2.36781e-07	7.55191e-06	yes
XLOC_008610	XLOC_008610	SERPINF1	chr17:1665258-1680859	TAE_mock	TAE_treated	OK	60.489	21.9447	-1.4628	6.49761	8.16045e-11	4.83206e-09	yes
XLOC_008652	XLOC_008652	FAM64A	chr17:6347734-6354385	TAE_mock	TAE_treated	OK	7.00042	2.09629	-1.73961	4.27708	1.89359e-05	0.000394785	yes
XLOC_008653	XLOC_008653	TXNDC17	chr17:6481644-6554954	TAE_mock	TAE_treated	OK	19.9887	8.81868	-1.18055	3.85794	0.000114346	0.00189777	yes
XLOC_008672	XLOC_008672	NLGN2	chr17:7311501-7323179	TAE_mock	TAE_treated	OK	7.84506	3.59797	-1.1246	4.47315	7.70744e-06	0.00017732	yes
XLOC_008676	XLOC_008676	FGF11	chr17:7342688-7348251	TAE_mock	TAE_treated	OK	16.3787	3.18109	-2.36423	8.87763	0	0	yes
XLOC_008684	XLOC_008684	CD68	chr17:7482804-7485429	TAE_mock	TAE_treated	OK	9.48338	4.5423	-1.06198	3.55115	0.000383545	0.00542217	yes
XLOC_008729	XLOC_008729	ADORA2B	chr17:15848230-15879210	TAE_mock	TAE_treated	OK	10.2873	4.97407	-1.04836	3.47655	0.000507904	0.00694248	yes
XLOC_008811	XLOC_008811	CPD	chr17:28705941-28796675	TAE_mock	TAE_treated	OK	238.493	38.8754	-2.61702	6.36868	1.90666e-10	1.08455e-08	yes
XLOC_008836	XLOC_008836	CCL2	chr17:32582295-32584220	TAE_mock	TAE_treated	OK	137.571	34.181	-2.00891	8.38281	0	0	yes
XLOC_008861	XLOC_008861	LHX1	chr17:35294771-35301915	TAE_mock	TAE_treated	OK	6.40984	2.45941	-1.38198	4.70797	2.50193e-06	6.47811e-05	yes
XLOC_008900	XLOC_008900	RARA	chr17:38465422-38513895	TAE_mock	TAE_treated	OK	16.3951	9.30202	-0.817648	3.40811	0.000654143	0.0085685	yes
XLOC_008914	XLOC_008914	FKBP10	chr17:39968961-39979469	TAE_mock	TAE_treated	OK	37.9883	18.6653	-1.02519	4.64338	3.42754e-06	8.67399e-05	yes
XLOC_008928	XLOC_008928	CNTNAP1	chr17:40834631-40852011	TAE_mock	TAE_treated	OK	51.8701	15.8023	-1.71477	7.2635	3.77254e-13	3.06211e-11	yes
XLOC_008963	XLOC_008963	CCDC103	chr17:42977153-42980629	TAE_mock	TAE_treated	OK	9.32136	3.59779	-1.37343	3.80478	0.000141932	0.00229891	yes
XLOC_008984	XLOC_008984	ITGB3	chr17:45331207-45390077	TAE_mock	TAE_treated	OK	5.43826	0.467083	-3.54139	10.7826	0	0	yes
XLOC_009010	XLOC_009010	ITGA3	chr17:48133339-48167849	TAE_mock	TAE_treated	OK	169.464	85.4139	-0.988435	3.15271	0.00161762	0.0185341	yes
XLOC_009050	XLOC_009050	PRR11	chr17:57232859-57284070	TAE_mock	TAE_treated	OK	11.6628	4.20375	-1.47217	6.00862	1.87114e-09	9.1332e-08	yes
XLOC_009072	XLOC_009072	TANC2	chr17:60778674-61505067	TAE_mock	TAE_treated	OK	6.25263	3.42902	-0.866667	3.89175	9.9522e-05	0.00168175	yes
XLOC_009088	XLOC_009088	PRKCA	chr17:64298925-64806862	TAE_mock	TAE_treated	OK	23.2355	11.4523	-1.02069	4.32608	1.51783e-05	0.000321549	yes
XLOC_009097	XLOC_009097	KPNA2	chr17:66031847-66042970	TAE_mock	TAE_treated	OK	108.328	61.1085	-0.825961	3.415	0.00063783	0.00843432	yes
XLOC_009098	XLOC_009098	LOC100499466	chr17:66097695-66132070	TAE_mock	TAE_treated	OK	29.3812	14.8242	-0.986934	4.09232	4.27075e-05	0.00080239	yes
XLOC_009119	XLOC_009119	RAB37	chr17:72667255-72743474	TAE_mock	TAE_treated	OK	1.20686	0.228495	-2.40102	3.07949	0.00207353	0.0226614	yes
XLOC_009120	XLOC_009120	SLC9A3R1	chr17:72744751-72765499	TAE_mock	TAE_treated	OK	84.0743	45.7889	-0.876667	3.89453	9.8388e-05	0.00166844	yes
XLOC_009140	XLOC_009140	ITGB4	chr17:73717515-73753899	TAE_mock	TAE_treated	OK	113.36	35.0861	-1.69194	5.76826	8.00918e-09	3.45423e-07	yes
XLOC_009146	XLOC_009146	FAM100B	chr17:74261285-74267379	TAE_mock	TAE_treated	OK	30.6095	14.2557	-1.10244	4.43519	9.19926e-06	0.000206324	yes
XLOC_009166	XLOC_009166	BIRC5	chr17:76210276-76221716	TAE_mock	TAE_treated	OK	20.275	8.08702	-1.32602	5.11342	3.16373e-07	9.74618e-06	yes
XLOC_009201	XLOC_009201	SLC16A3	chr17:80186281-80197375	TAE_mock	TAE_treated	OK	262.236	77.4319	-1.75986	6.61383	3.74496e-11	2.3222e-09	yes
XLOC_009205	XLOC_009205	NARF	chr17:80416059-80446143	TAE_mock	TAE_treated	OK	59.0183	33.6043	-0.812515	3.50597	0.000454948	0.00629003	yes
XLOC_009212	XLOC_009212	DOC2B	chr17:6010-31420	TAE_mock	TAE_treated	OK	2.10766	0.433496	-2.28156	2.78216	0.00539991	0.049316	yes
XLOC_009345	XLOC_009345	GAS7	chr17:9813925-10101868	TAE_mock	TAE_treated	OK	0.634397	0.0431963	-3.8764	6.35422	2.09492e-10	1.18232e-08	yes
XLOC_009372	XLOC_009372	KRT16P2	chr17:16733796-16736147	TAE_mock	TAE_treated	OK	2.50338	0.0679083	-5.20415	6.23097	4.63558e-10	2.48977e-08	yes
XLOC_009377	XLOC_009377	RASD1	chr17:17397752-17399709	TAE_mock	TAE_treated	OK	10.1769	4.54134	-1.16411	3.73058	0.000191037	0.00296149	yes
XLOC_009419	XLOC_009419	ALDOC	chr17:26900132-26903951	TAE_mock	TAE_treated	OK	87.8192	14.6145	-2.58714	10.9338	0	0	yes
XLOC_009420	XLOC_009420	SPAG5	chr17:26904582-26926056	TAE_mock	TAE_treated	OK	13.9057	6.35313	-1.13013	4.70122	2.58617e-06	6.68425e-05	yes
XLOC_009432	XLOC_009432	DHRS13	chr17:27224798-27230089	TAE_mock	TAE_treated	OK	15.1448	4.9435	-1.61522	5.83044	5.52809e-09	2.45753e-07	yes
XLOC_009464	XLOC_009464	SLFN11	chr17:33677328-33700720	TAE_mock	TAE_treated	OK	32.5531	18.2279	-0.836646	3.69648	0.000218613	0.00332827	yes
XLOC_009496	XLOC_009496	C17orf96	chr17:36827958-36831187	TAE_mock	TAE_treated	OK	7.63984	3.53703	-1.111	4.02792	5.62714e-05	0.00102523	yes
XLOC_009520	XLOC_009520	TOP2A	chr17:38544772-38574202	TAE_mock	TAE_treated	OK	67.1333	28.9669	-1.21263	4.21984	2.44481e-05	0.000496104	yes
XLOC_009567	XLOC_009567	KRT15	chr17:39669996-39675270	TAE_mock	TAE_treated	OK	11.6238	5.00632	-1.21525	4.3807	1.18301e-05	0.000256755	yes
XLOC_009568	XLOC_009568	KRT19	chr17:39679868-39684641	TAE_mock	TAE_treated	OK	285.044	149.091	-0.93499	3.59244	0.000327591	0.00472359	yes
XLOC_009572	XLOC_009572	KRT16	chr17:39766030-39769079	TAE_mock	TAE_treated	OK	1.14767	0.12494	-3.1994	3.68342	0.000230126	0.00348153	yes
XLOC_009605	XLOC_009605	ETV4	chr17:41605210-41623762	TAE_mock	TAE_treated	OK	10.4854	0.886687	-3.56381	9.0195	0	0	yes
XLOC_009627	XLOC_009627	GFAP	chr17:42982993-42992920	TAE_mock	TAE_treated	OK	0.694697	0.0674153	-3.36523	3.9266	8.61559e-05	0.00149075	yes
XLOC_009628	XLOC_009628	KIF18B	chr17:43003447-43025082	TAE_mock	TAE_treated	OK	5.22023	2.71512	-0.943094	2.91109	0.00360176	0.0356426	yes
XLOC_009684	XLOC_009684	SAMD14	chr17:48190034-48207167	TAE_mock	TAE_treated	OK	2.24719	0.612993	-1.87418	3.08587	0.00202954	0.022248	yes
XLOC_009699	XLOC_009699	MMD	chr17:53469973-53499341	TAE_mock	TAE_treated	OK	11.6367	4.66415	-1.319	4.88962	1.01032e-06	2.79103e-05	yes
XLOC_009756	XLOC_009756	ERN1	chr17:62120389-62207502	TAE_mock	TAE_treated	OK	1.95232	0.792359	-1.30096	3.14659	0.00165186	0.0187841	yes
XLOC_009758	XLOC_009758	PECAM1	chr17:62396776-62407083	TAE_mock	TAE_treated	OK	0.265184	0.0205093	-3.69265	3.29326	0.000990343	0.0121878	yes
XLOC_009768	XLOC_009768	AXIN2	chr17:63524682-63557740	TAE_mock	TAE_treated	OK	2.77473	1.28942	-1.10562	3.19691	0.00138907	0.0163104	yes
XLOC_009770	XLOC_009770	APOH	chr17:64208146-64225556	TAE_mock	TAE_treated	OK	2.64772	0.216543	-3.61202	4.64906	3.33449e-06	8.46691e-05	yes
XLOC_009773	XLOC_009773	C17orf58	chr17:65987216-65989765	TAE_mock	TAE_treated	OK	16.9931	6.80654	-1.31995	4.38629	1.15299e-05	0.000250879	yes
XLOC_009777	XLOC_009777	FAM20A	chr17:66531256-66597095	TAE_mock	TAE_treated	OK	3.06617	0.551131	-2.47597	6.07681	1.22596e-09	6.19323e-08	yes
XLOC_009807	XLOC_009807	HN1	chr17:73131343-73150775	TAE_mock	TAE_treated	OK	123.487	76.0098	-0.700098	2.96659	0.00301122	0.0308554	yes
XLOC_009820	XLOC_009820	TRIM47	chr17:73870244-73874656	TAE_mock	TAE_treated	OK	21.1086	12.4594	-0.760601	3.21148	0.00132052	0.0156129	yes
XLOC_009832	XLOC_009832	UBE2O	chr17:74385612-74449288	TAE_mock	TAE_treated	OK	14.2356	8.66358	-0.716472	3.2468	0.0011671	0.0140199	yes
XLOC_009844	XLOC_009844	TK1	chr17:76170159-76183285	TAE_mock	TAE_treated	OK	48.7967	20.1078	-1.27903	5.31357	1.07499e-07	3.62885e-06	yes
XLOC_009845	XLOC_009845	SOCS3	chr17:76352858-76356158	TAE_mock	TAE_treated	OK	38.6357	6.01369	-2.68361	11.0644	0	0	yes
XLOC_009933	XLOC_009933	TYMS	chr18:596997-712662	TAE_mock	TAE_treated	OK	22.6054	10.871	-1.05617	3.17951	0.00147525	0.017189	yes
XLOC_009935	XLOC_009935	NDC80	chr18:2571509-2616634	TAE_mock	TAE_treated	OK	6.88692	3.26562	-1.0765	3.44181	0.000577843	0.00773742	yes
XLOC_010025	XLOC_010025	SLC14A1	chr18:43304091-43332485	TAE_mock	TAE_treated	OK	0.451709	0.0552329	-3.0318	2.94525	0.00322693	0.0325577	yes
XLOC_010033	XLOC_010033	LIPG	chr18:47088426-47119278	TAE_mock	TAE_treated	OK	9.63349	5.4039	-0.834056	3.47168	0.000517211	0.00705134	yes
XLOC_010045	XLOC_010045	RAB27B	chr18:52495707-52562747	TAE_mock	TAE_treated	OK	33.019	12.4914	-1.40236	6.07891	1.21004e-09	6.13427e-08	yes
XLOC_010059	XLOC_010059	PMAIP1	chr18:57567191-57571538	TAE_mock	TAE_treated	OK	57.7957	24.5249	-1.23672	5.53991	3.02633e-08	1.15064e-06	yes
XLOC_010073	XLOC_010073	SERPINB8	chr18:61637262-61656608	TAE_mock	TAE_treated	OK	5.4216	2.43639	-1.15397	3.33103	0.000865239	0.0108421	yes
XLOC_010088	XLOC_010088	LOC284276	chr18:74240611-74271784	TAE_mock	TAE_treated	OK	1.34219	0.199847	-2.74762	3.74194	0.000182609	0.00287087	yes
XLOC_010101	XLOC_010101	COLEC12	chr18:319354-500729	TAE_mock	TAE_treated	OK	29.4146	0.671927	-5.45208	17.2939	0	0	yes
XLOC_010183	XLOC_010183	PIAS2	chr18:44390022-44497495	TAE_mock	TAE_treated	OK	6.8436	3.25597	-1.07167	3.63552	0.000277417	0.00409828	yes
XLOC_010209	XLOC_010209	CCDC68	chr18:52568739-52626739	TAE_mock	TAE_treated	OK	6.47499	2.52803	-1.35686	4.72338	2.31953e-06	6.06014e-05	yes
XLOC_010210	XLOC_010210	TCF4	chr18:52889561-53303188	TAE_mock	TAE_treated	OK	6.61052	2.31204	-1.5156	5.39904	6.69986e-08	2.36096e-06	yes
XLOC_010220	XLOC_010220	LMAN1	chr18:56995055-57026508	TAE_mock	TAE_treated	OK	63.0558	31.3003	-1.01045	4.21778	2.4672e-05	0.000498547	yes
XLOC_010229	XLOC_010229	SERPINB3	chr18:61322430-61329197	TAE_mock	TAE_treated	OK	1.7336	0.0121939	-7.15147	5.04222	4.60171e-07	1.37937e-05	yes
XLOC_010267	XLOC_010267	PRTN3	chr19:840984-848175	TAE_mock	TAE_treated	OK	1.19961	0.113886	-3.3969	2.97475	0.00293228	0.0301749	yes
XLOC_010280	XLOC_010280	MIDN	chr19:1248551-1259142	TAE_mock	TAE_treated	OK	31.2784	20.1329	-0.63561	2.89189	0.00382928	0.0374834	yes
XLOC_010308	XLOC_010308	TLE6	chr19:2977535-2995182	TAE_mock	TAE_treated	OK	6.77366	1.68809	-2.00455	5.81784	5.96123e-09	2.62585e-07	yes
XLOC_010335	XLOC_010335	TNFAIP8L1	chr19:4639526-4655580	TAE_mock	TAE_treated	OK	2.72783	1.34061	-1.02486	2.80261	0.00506912	0.0467381	yes
XLOC_010340	XLOC_010340	UHRF1	chr19:4909509-4962165	TAE_mock	TAE_treated	OK	6.90121	2.77446	-1.31464	4.65208	3.28604e-06	8.35857e-05	yes
XLOC_010342	XLOC_010342	KDM4B	chr19:4969123-5153608	TAE_mock	TAE_treated	OK	12.0347	5.65181	-1.09042	4.78337	1.72382e-06	4.62073e-05	yes
XLOC_010384	XLOC_010384	ANGPTL4	chr19:8429010-8439257	TAE_mock	TAE_treated	OK	13.1132	0.474147	-4.78954	12.2541	0	0	yes
XLOC_010406	XLOC_010406	ICAM1	chr19:10381516-10397291	TAE_mock	TAE_treated	OK	92.0427	21.2035	-2.118	8.7917	0	0	yes
XLOC_010426	XLOC_010426	LPPR2	chr19:11466061-11476374	TAE_mock	TAE_treated	OK	15.5526	8.16977	-0.92879	3.49254	0.000478446	0.0065897	yes
XLOC_010448	XLOC_010448	MAST1	chr19:12949258-12985766	TAE_mock	TAE_treated	OK	2.83466	1.41133	-1.00612	3.086	0.00202871	0.022248	yes
XLOC_010469	XLOC_010469	CD97	chr19:14491955-14519537	TAE_mock	TAE_treated	OK	26.7927	16.0304	-0.741025	2.95987	0.00307768	0.0314694	yes
XLOC_010501	XLOC_010501	F2RL3	chr19:16999825-17002830	TAE_mock	TAE_treated	OK	2.19549	0.308788	-2.82985	5.33861	9.36615e-08	3.19156e-06	yes
XLOC_010530	XLOC_010530	GDF15	chr19:18496967-18499986	TAE_mock	TAE_treated	OK	49.9252	5.65467	-3.14225	11.192	0	0	yes
XLOC_010597	XLOC_010597	GPI	chr19:34855644-34893318	TAE_mock	TAE_treated	OK	193.507	47.7749	-2.01806	6.45086	1.1122e-10	6.53212e-09	yes
XLOC_010635	XLOC_010635	APLP1	chr19:36359400-36370699	TAE_mock	TAE_treated	OK	7.71026	3.31104	-1.21949	3.99009	6.60485e-05	0.00118371	yes
XLOC_010681	XLOC_010681	PLEKHG2	chr19:39903749-39919055	TAE_mock	TAE_treated	OK	10.9801	6.89638	-0.670983	3.05037	0.00228559	0.0244972	yes
XLOC_010725	XLOC_010725	CIC	chr19:42788816-42799949	TAE_mock	TAE_treated	OK	30.3346	18.6904	-0.698667	3.14487	0.00166159	0.0188583	yes
XLOC_010727	XLOC_010727	TMEM145	chr19:42817476-42829214	TAE_mock	TAE_treated	OK	0.873112	0.0991527	-3.13844	3.11447	0.00184276	0.0206069	yes
XLOC_010755	XLOC_010755	BCL3	chr19:45251977-45263301	TAE_mock	TAE_treated	OK	56.8167	11.1393	-2.35066	9.80167	0	0	yes
XLOC_010844	XLOC_010844	PPFIA3	chr19:49622662-49654280	TAE_mock	TAE_treated	OK	2.48067	0.843854	-1.55566	4.37391	1.22039e-05	0.000264352	yes
XLOC_010880	XLOC_010880	MYBPC2	chr19:50936159-50969583	TAE_mock	TAE_treated	OK	3.49293	0.00873713	-8.64306	7.87464	3.33067e-15	3.53835e-13	yes
XLOC_011093	XLOC_011093	LPPR3	chr19:812517-821952	TAE_mock	TAE_treated	OK	1.329	0.229108	-2.53625	3.2597	0.00111531	0.0134958	yes
XLOC_011098	XLOC_011098	SBNO2	chr19:1107632-1174282	TAE_mock	TAE_treated	OK	41.6211	21.1633	-0.975749	4.19765	2.69704e-05	0.000537474	yes
XLOC_011116	XLOC_011116	MOB3A	chr19:2071034-2096269	TAE_mock	TAE_treated	OK	38.8838	21.9591	-0.82435	3.7086	0.00020841	0.00318973	yes
XLOC_011122	XLOC_011122	LINGO3	chr19:2289773-2308156	TAE_mock	TAE_treated	OK	0.396412	0.0183026	-4.43688	3.00531	0.00265309	0.027817	yes
XLOC_011156	XLOC_011156	LRG1	chr19:4537226-4540036	TAE_mock	TAE_treated	OK	28.1744	14.1162	-0.997034	4.23202	2.316e-05	0.000470626	yes
XLOC_011157	XLOC_011157	SEMA6B	chr19:4542599-4559771	TAE_mock	TAE_treated	OK	25.6797	9.02881	-1.50802	6.56923	5.05749e-11	3.09621e-09	yes
XLOC_011167	XLOC_011167	LONP1	chr19:5691844-5720176	TAE_mock	TAE_treated	OK	43.1981	25.5505	-0.757615	3.41185	0.000645231	0.008498	yes
XLOC_011187	XLOC_011187	C3	chr19:6677845-6720662	TAE_mock	TAE_treated	OK	29.0838	2.46709	-3.55933	14.1679	0	0	yes
XLOC_011202	XLOC_011202	FLJ22184	chr19:7933604-7939326	TAE_mock	TAE_treated	OK	2.05798	0.885668	-1.21639	2.87105	0.00409105	0.0396163	yes
XLOC_011204	XLOC_011204	CTXN1	chr19:7989380-7991051	TAE_mock	TAE_treated	OK	12.7131	4.26365	-1.57616	4.44303	8.87014e-06	0.000200871	yes
XLOC_011208	XLOC_011208	CD320	chr19:8367010-8373240	TAE_mock	TAE_treated	OK	41.7798	20.1914	-1.04907	4.41719	9.99934e-06	0.000220566	yes
XLOC_011214	XLOC_011214	MYO1F	chr19:8585673-8642331	TAE_mock	TAE_treated	OK	6.08242	1.76896	-1.78174	6.28559	3.26602e-10	1.7942e-08	yes
XLOC_011248	XLOC_011248	CDKN2D	chr19:10677137-10679655	TAE_mock	TAE_treated	OK	6.66502	2.45718	-1.43961	3.00226	0.00267979	0.0279954	yes
XLOC_011257	XLOC_011257	RAB3D	chr19:11406823-11450344	TAE_mock	TAE_treated	OK	6.13181	3.28238	-0.90157	3.39361	0.000689773	0.00895404	yes
XLOC_011286	XLOC_011286	PRDX2	chr19:12907633-12912694	TAE_mock	TAE_treated	OK	266.271	139.219	-0.935541	3.94952	7.83095e-05	0.00137308	yes
XLOC_011301	XLOC_011301	PODNL1	chr19:14041999-14072256	TAE_mock	TAE_treated	OK	20.641	3.89796	-2.40472	7.75587	8.88178e-15	8.78932e-13	yes
XLOC_011303	XLOC_011303	PALM3	chr19:14164178-14169971	TAE_mock	TAE_treated	OK	2.26872	0.660601	-1.78003	3.60284	0.00031476	0.0045705	yes
XLOC_011321	XLOC_011321	NOTCH3	chr19:15270443-15311792	TAE_mock	TAE_treated	OK	4.70448	1.11805	-2.07304	7.68656	1.5099e-14	1.4352e-12	yes
XLOC_011342	XLOC_011342	NR2F6	chr19:17342693-17356151	TAE_mock	TAE_treated	OK	47.3762	30.6508	-0.628237	2.81338	0.00490235	0.0456108	yes
XLOC_011492	XLOC_011492	FBL	chr19:40325092-40337054	TAE_mock	TAE_treated	OK	69.8431	40.9677	-0.769632	3.44213	0.000577153	0.00773535	yes
XLOC_011553	XLOC_011553	PLAUR	chr19:44150246-44174498	TAE_mock	TAE_treated	OK	26.3241	14.0783	-0.902909	3.43144	0.000600394	0.00798021	yes
XLOC_011555	XLOC_011555	KCNN4	chr19:44270684-44285409	TAE_mock	TAE_treated	OK	17.9332	10.3651	-0.790906	3.26384	0.00109912	0.0133222	yes
XLOC_011643	XLOC_011643	GYS1	chr19:49471381-49496610	TAE_mock	TAE_treated	OK	23.6382	10.6983	-1.14373	5.08122	3.75023e-07	1.14311e-05	yes
XLOC_011656	XLOC_011656	TEAD2	chr19:49838676-49865714	TAE_mock	TAE_treated	OK	19.7658	11.2898	-0.807983	3.14711	0.00164894	0.0187841	yes
XLOC_011687	XLOC_011687	NAPSA	chr19:50861733-50868931	TAE_mock	TAE_treated	OK	33.2341	12.6878	-1.38923	5.62265	1.88046e-08	7.34293e-07	yes
XLOC_011789	XLOC_011789	UBE2S	chr19:55912649-55919325	TAE_mock	TAE_treated	OK	21.1689	9.03923	-1.22767	4.1907	2.78097e-05	0.000549651	yes
XLOC_011865	XLOC_011865	RRM2	chr2:10262694-10271546	TAE_mock	TAE_treated	OK	11.4741	5.56353	-1.04431	4.11144	3.93197e-05	0.000745526	yes
XLOC_011867	XLOC_011867	HPCAL1	chr2:10443039-10567743	TAE_mock	TAE_treated	OK	65.5646	31.9705	-1.03617	4.44565	8.76271e-06	0.000199062	yes
XLOC_011874	XLOC_011874	TRIB2	chr2:12856997-12882858	TAE_mock	TAE_treated	OK	34.0031	8.39278	-2.01845	8.12351	4.44089e-16	5.17436e-14	yes
XLOC_011887	XLOC_011887	KLHL29	chr2:23608297-23931483	TAE_mock	TAE_treated	OK	3.1531	0.808064	-1.96423	5.96221	2.48842e-09	1.18266e-07	yes
XLOC_011971	XLOC_011971	EML4	chr2:42396489-42559688	TAE_mock	TAE_treated	OK	31.7212	16.598	-0.934438	4.10109	4.11217e-05	0.000774611	yes
XLOC_011982	XLOC_011982	EPAS1	chr2:46524540-46613842	TAE_mock	TAE_treated	OK	28.2325	12.621	-1.16153	5.23423	1.65673e-07	5.46495e-06	yes
XLOC_012066	XLOC_012066	MTHFD2	chr2:74425689-74442424	TAE_mock	TAE_treated	OK	64.345	22.2685	-1.53082	6.5676	5.11322e-11	3.11712e-09	yes
XLOC_012068	XLOC_012068	WDR54	chr2:74648884-74652882	TAE_mock	TAE_treated	OK	26.0551	8.61153	-1.59723	5.78025	7.45903e-09	3.23628e-07	yes
XLOC_012076	XLOC_012076	HK2	chr2:75059781-75120481	TAE_mock	TAE_treated	OK	16.5839	2.45955	-2.75331	11.4999	0	0	yes
XLOC_012127	XLOC_012127	NCAPH	chr2:97001483-97041274	TAE_mock	TAE_treated	OK	3.92204	2.18635	-0.843079	2.88731	0.00388554	0.0379057	yes
XLOC_012153	XLOC_012153	IL1R1	chr2:102770401-102796334	TAE_mock	TAE_treated	OK	44.6608	8.83353	-2.33795	10.0029	0	0	yes
XLOC_012214	XLOC_012214	INSIG2	chr2:118846049-118867597	TAE_mock	TAE_treated	OK	50.1021	22.0112	-1.18663	5.36349	8.16294e-08	2.79474e-06	yes
XLOC_012258	XLOC_012258	MGAT5	chr2:135011829-135212192	TAE_mock	TAE_treated	OK	27.7263	8.86533	-1.64501	7.11898	1.08735e-12	8.18233e-11	yes
XLOC_012316	XLOC_012316	MYO3B	chr2:171034654-171511674	TAE_mock	TAE_treated	OK	1.65357	0.524318	-1.65707	4.44169	8.92557e-06	0.000201495	yes
XLOC_012317	XLOC_012317	SP5	chr2:171571856-171574498	TAE_mock	TAE_treated	OK	8.67238	1.4671	-2.56346	6.97631	3.03046e-12	2.12544e-10	yes
XLOC_012318	XLOC_012318	LOC100505695	chr2:171627603-171634757	TAE_mock	TAE_treated	OK	4.21931	1.10789	-1.92919	2.84733	0.00440873	0.041989	yes
XLOC_012327	XLOC_012327	ITGA6	chr2:173292313-173371181	TAE_mock	TAE_treated	OK	17.4749	10.2957	-0.763238	3.33119	0.000864764	0.0108421	yes
XLOC_012328	XLOC_012328	PDK1	chr2:173420778-173463862	TAE_mock	TAE_treated	OK	15.0418	1.786	-3.07418	11.6589	0	0	yes
XLOC_012354	XLOC_012354	ITGA4	chr2:182321618-182521834	TAE_mock	TAE_treated	OK	0.682621	0.17764	-1.94213	3.12135	0.00180022	0.0201782	yes
XLOC_012391	XLOC_012391	SGOL2	chr2:201390864-201448818	TAE_mock	TAE_treated	OK	5.32342	2.75607	-0.949742	3.38558	0.000710292	0.00918738	yes
XLOC_012399	XLOC_012399	CASP8	chr2:202098165-202152434	TAE_mock	TAE_treated	OK	40.1963	19.1692	-1.06828	4.21233	2.52752e-05	0.000507895	yes
XLOC_012482	XLOC_012482	SGPP2	chr2:223289321-223423617	TAE_mock	TAE_treated	OK	48.3785	18.8883	-1.35687	5.59116	2.25553e-08	8.73669e-07	yes
XLOC_012503	XLOC_012503	C2orf72	chr2:231902280-231914427	TAE_mock	TAE_treated	OK	4.06835	2.14627	-0.92261	2.87756	0.00400769	0.0389657	yes
XLOC_012576	XLOC_012576	PXDN	chr2:1635658-1748291	TAE_mock	TAE_treated	OK	43.2253	19.7027	-1.13349	4.66082	3.14955e-06	8.03971e-05	yes
XLOC_012598	XLOC_012598	PDIA6	chr2:10861774-10952960	TAE_mock	TAE_treated	OK	65.0351	31.7516	-1.03439	4.58347	4.57317e-06	0.000110165	yes
XLOC_012663	XLOC_012663	ALK	chr2:29415639-30144477	TAE_mock	TAE_treated	OK	3.40818	1.7324	-0.976231	3.5506	0.00038436	0.00542838	yes
XLOC_012665	XLOC_012665	GALNT14	chr2:31133330-31361592	TAE_mock	TAE_treated	OK	10.0082	4.42214	-1.17837	4.05063	5.10797e-05	0.000943733	yes
XLOC_012754	XLOC_012754	SPRED2	chr2:65537984-65659656	TAE_mock	TAE_treated	OK	15.318	8.27583	-0.888255	3.8073	0.000140491	0.00228069	yes
XLOC_012774	XLOC_012774	TGFA	chr2:70674411-70781147	TAE_mock	TAE_treated	OK	10.5485	4.62637	-1.18908	4.61116	4.00428e-06	9.88954e-05	yes
XLOC_012775	XLOC_012775	ADD2	chr2:70889215-70995375	TAE_mock	TAE_treated	OK	5.09944	2.30371	-1.14638	3.73755	0.000185825	0.00290563	yes
XLOC_012808	XLOC_012808	FAM176A	chr2:75719443-75796848	TAE_mock	TAE_treated	OK	24.4267	12.2132	-1.00002	4.10741	4.00122e-05	0.00075667	yes
XLOC_012891	XLOC_012891	FHL2	chr2:105977282-106055230	TAE_mock	TAE_treated	OK	106.609	19.7613	-2.43159	9.5294	0	0	yes
XLOC_012903	XLOC_012903	MALL	chr2:110841446-110874143	TAE_mock	TAE_treated	OK	79.701	38.9197	-1.0341	4.48477	7.29939e-06	0.000169009	yes
XLOC_012910	XLOC_012910	BUB1	chr2:111395408-111435684	TAE_mock	TAE_treated	OK	9.15758	4.92679	-0.894317	3.48644	0.000489502	0.00671636	yes
XLOC_012917	XLOC_012917	CKAP2L	chr2:113495443-113522254	TAE_mock	TAE_treated	OK	6.57936	3.45219	-0.930434	3.373	0.000743538	0.00956601	yes
XLOC_012919	XLOC_012919	IL1B	chr2:113587336-113594356	TAE_mock	TAE_treated	OK	0.485912	0.0314388	-3.95008	2.87199	0.00407897	0.0395258	yes
XLOC_012971	XLOC_012971	TMEM163	chr2:135213329-135476571	TAE_mock	TAE_treated	OK	31.2456	7.11288	-2.13515	8.44978	0	0	yes
XLOC_012977	XLOC_012977	DARS	chr2:136664253-136743222	TAE_mock	TAE_treated	OK	72.4637	43.339	-0.741591	3.30349	0.000954908	0.0118222	yes
XLOC_012978	XLOC_012978	CXCR4	chr2:136871918-136875725	TAE_mock	TAE_treated	OK	1.10199	0.144362	-2.93234	3.03987	0.00236678	0.0252498	yes
XLOC_013022	XLOC_013022	SCN1A	chr2:166845669-167005642	TAE_mock	TAE_treated	OK	0.449592	0.0956952	-2.2321	2.79401	0.0052059	0.0478466	yes
XLOC_013050	XLOC_013050	KIAA1715	chr2:176790409-176867018	TAE_mock	TAE_treated	OK	13.4355	7.27805	-0.884429	3.97059	7.16945e-05	0.00127253	yes
XLOC_013074	XLOC_013074	FRZB	chr2:183698004-183731498	TAE_mock	TAE_treated	OK	0.509885	0.0662433	-2.94432	2.89833	0.00375158	0.0368532	yes
XLOC_013198	XLOC_013198	SERPINE2	chr2:224839764-224904036	TAE_mock	TAE_treated	OK	60.773	31.0894	-0.967007	4.05975	4.91249e-05	0.000909944	yes
XLOC_013203	XLOC_013203	IRS1	chr2:227596032-227663506	TAE_mock	TAE_treated	OK	14.5432	4.56321	-1.67222	7.36744	1.73861e-13	1.46897e-11	yes
XLOC_013209	XLOC_013209	PID1	chr2:229888688-230136057	TAE_mock	TAE_treated	OK	17.6579	4.18155	-2.07821	7.78264	7.10543e-15	7.12911e-13	yes
XLOC_013210	XLOC_013210	DNER	chr2:230222344-230579286	TAE_mock	TAE_treated	OK	4.12416	1.09262	-1.91631	5.44203	5.26776e-08	1.90748e-06	yes
XLOC_013212	XLOC_013212	SLC16A14	chr2:230899689-230933715	TAE_mock	TAE_treated	OK	2.45068	0.893525	-1.4556	3.86369	0.000111689	0.00186337	yes
XLOC_013235	XLOC_013235	HJURP	chr2:234745485-234763212	TAE_mock	TAE_treated	OK	14.8721	6.28657	-1.24226	4.95781	7.12927e-07	2.03565e-05	yes
XLOC_013237	XLOC_013237	ARL4C	chr2:235401685-235405693	TAE_mock	TAE_treated	OK	43.6952	21.1527	-1.04663	4.57346	4.79733e-06	0.000115328	yes
XLOC_013241	XLOC_013241	COL6A3	chr2:238232654-238322850	TAE_mock	TAE_treated	OK	2.90013	0.722529	-2.00499	6.62906	3.37834e-11	2.10389e-09	yes
XLOC_013249	XLOC_013249	HDAC4	chr2:239969863-240322643	TAE_mock	TAE_treated	OK	7.72573	2.75786	-1.48612	6.32099	2.59888e-10	1.45537e-08	yes
XLOC_013283	XLOC_013283	TRIB3	chr20:361307-378203	TAE_mock	TAE_treated	OK	32.5064	11.9278	-1.4464	6.24321	4.2867e-10	2.31963e-08	yes
XLOC_013312	XLOC_013312	CDC25B	chr20:3776400-3786761	TAE_mock	TAE_treated	OK	76.1106	38.8337	-0.970788	3.99491	6.4718e-05	0.00116299	yes
XLOC_013317	XLOC_013317	SMOX	chr20:4129449-4168369	TAE_mock	TAE_treated	OK	12.1598	3.50988	-1.79262	5.6268	1.83584e-08	7.20765e-07	yes
XLOC_013336	XLOC_013336	SPTLC3	chr20:12989626-13147411	TAE_mock	TAE_treated	OK	36.9635	16.8342	-1.13471	5.12093	3.04031e-07	9.42627e-06	yes
XLOC_013337	XLOC_013337	ISM1	chr20:13202417-13281297	TAE_mock	TAE_treated	OK	0.351998	0.0168758	-4.38254	3.1451	0.00166029	0.0188583	yes
XLOC_013390	XLOC_013390	TPX2	chr20:30326903-30389603	TAE_mock	TAE_treated	OK	69.3704	40.2776	-0.784342	2.95367	0.00314015	0.0318825	yes
XLOC_013430	XLOC_013430	CEP250	chr20:34043222-34099803	TAE_mock	TAE_treated	OK	8.32515	4.41677	-0.914486	4.13863	3.4938e-05	0.000671256	yes
XLOC_013432	XLOC_013432	SPAG4	chr20:34203808-34208965	TAE_mock	TAE_treated	OK	18.1708	1.56499	-3.5374	10.4176	0	0	yes
XLOC_013451	XLOC_013451	LBP	chr20:36974884-37005653	TAE_mock	TAE_treated	OK	8.92224	0.00424387	-11.0378	4.81509	1.47137e-06	3.98096e-05	yes
XLOC_013461	XLOC_013461	FAM83D	chr20:37554954-37581703	TAE_mock	TAE_treated	OK	9.74206	4.70583	-1.04978	3.69332	0.000221346	0.00335926	yes
XLOC_013463	XLOC_013463	TOP1	chr20:39657461-39753126	TAE_mock	TAE_treated	OK	52.369	23.2839	-1.16938	5.06688	4.04399e-07	1.2249e-05	yes
XLOC_013470	XLOC_013470	MYBL2	chr20:42295708-42345122	TAE_mock	TAE_treated	OK	11.7882	5.38886	-1.12929	4.36769	1.25567e-05	0.00027118	yes
XLOC_013471	XLOC_013471	TOX2	chr20:42543491-42698254	TAE_mock	TAE_treated	OK	12.5505	5.42331	-1.2105	4.41743	9.98827e-06	0.000220566	yes
XLOC_013490	XLOC_013490	WFDC2	chr20:44098393-44110172	TAE_mock	TAE_treated	OK	475.845	74.8575	-2.66827	11.3475	0	0	yes
XLOC_013494	XLOC_013494	DNTTIP1	chr20:44420575-44440066	TAE_mock	TAE_treated	OK	77.4674	25.3632	-1.61085	7.08542	1.38622e-12	1.03238e-10	yes
XLOC_013496	XLOC_013496	SNX21	chr20:44462469-44486048	TAE_mock	TAE_treated	OK	31.0699	12.713	-1.28921	5.14306	2.70306e-07	8.50845e-06	yes
XLOC_013520	XLOC_013520	CEBPB	chr20:48807119-48809227	TAE_mock	TAE_treated	OK	13.8271	4.53783	-1.60743	5.58719	2.30777e-08	8.91515e-07	yes
XLOC_013569	XLOC_013569	SLCO4A1	chr20:61273796-61303647	TAE_mock	TAE_treated	OK	28.5564	6.56246	-2.12151	8.82603	0	0	yes
XLOC_013571	XLOC_013571	C20orf20	chr20:61427804-61431945	TAE_mock	TAE_treated	OK	16.6454	9.96328	-0.740428	2.84626	0.00442361	0.0420476	yes
XLOC_013589	XLOC_013589	RTEL1,TNFRSF6B	chr20:62289162-62367494	TAE_mock	TAE_treated	OK	54.2422	4.52539	-3.5833	8.2191	2.22045e-16	2.67342e-14	yes
XLOC_013617	XLOC_013617	TMEM74B	chr20:1161214-1165117	TAE_mock	TAE_treated	OK	0.806219	0.11085	-2.86256	2.83168	0.00463036	0.0435827	yes
XLOC_013645	XLOC_013645	RNF24	chr20:3912068-3996216	TAE_mock	TAE_treated	OK	15.4176	8.18764	-0.913062	3.75966	0.000170146	0.00270472	yes
XLOC_013648	XLOC_013648	RASSF2	chr20:4760668-4804291	TAE_mock	TAE_treated	OK	2.04531	0.855636	-1.25725	3.37223	0.000745615	0.00958421	yes
XLOC_013655	XLOC_013655	GPCPD1	chr20:5525079-5591672	TAE_mock	TAE_treated	OK	32.9467	12.5983	-1.3869	6.16813	6.91044e-10	3.61747e-08	yes
XLOC_013656	XLOC_013656	TRMT6	chr20:5918485-5931173	TAE_mock	TAE_treated	OK	10.34	5.14668	-1.00652	3.73651	0.000186594	0.00291135	yes
XLOC_013664	XLOC_013664	JAG1	chr20:10618331-10654694	TAE_mock	TAE_treated	OK	9.39767	3.69299	-1.34751	5.72647	1.02544e-08	4.2696e-07	yes
XLOC_013684	XLOC_013684	RALGAPA2	chr20:20370271-20693266	TAE_mock	TAE_treated	OK	19.281	8.83562	-1.12577	4.99653	5.83708e-07	1.71411e-05	yes
XLOC_013689	XLOC_013689	FOXA2	chr20:22561641-22566101	TAE_mock	TAE_treated	OK	6.34921	2.62555	-1.27396	3.73091	0.000190786	0.00296076	yes
XLOC_013690	XLOC_013690	THBD	chr20:23026269-23030301	TAE_mock	TAE_treated	OK	35.3675	10.383	-1.7682	7.70326	1.33227e-14	1.29185e-12	yes
XLOC_013699	XLOC_013699	CST1	chr20:23728189-23731574	TAE_mock	TAE_treated	OK	1.57757	0.190896	-3.04685	2.77844	0.00546198	0.049757	yes
XLOC_013722	XLOC_013722	FOXS1	chr20:30432102-30433420	TAE_mock	TAE_treated	OK	2.94335	0.384279	-2.93723	4.36798	1.25402e-05	0.00027118	yes
XLOC_013749	XLOC_013749	GDF5	chr20:34021148-34026027	TAE_mock	TAE_treated	OK	2.4519	0.556061	-2.14059	4.18335	2.87241e-05	0.000566174	yes
XLOC_013751	XLOC_013751	FER1L4	chr20:34146506-34195484	TAE_mock	TAE_treated	OK	10.035	1.489	-2.75262	10.8302	0	0	yes
XLOC_013767	XLOC_013767	TGM2	chr20:36756863-36793700	TAE_mock	TAE_treated	OK	7.39356	1.86208	-1.98935	6.99522	2.64833e-12	1.88488e-10	yes
XLOC_013775	XLOC_013775	MAFB	chr20:39314516-39317876	TAE_mock	TAE_treated	OK	17.498	6.23768	-1.48811	6.1929	5.90684e-10	3.13099e-08	yes
XLOC_013793	XLOC_013793	SLPI	chr20:43880878-43883206	TAE_mock	TAE_treated	OK	151.112	28.2504	-2.41927	9.87439	0	0	yes
XLOC_013802	XLOC_013802	WFDC10B	chr20:44313289-44337456	TAE_mock	TAE_treated	OK	1.53647	0.0597445	-4.68467	2.88084	0.00396611	0.0386656	yes
XLOC_013803	XLOC_013803	WFDC3	chr20:44402846-44420547	TAE_mock	TAE_treated	OK	14.008	2.2261	-2.65366	7.01507	2.29838e-12	1.65209e-10	yes
XLOC_013819	XLOC_013819	ZMYND8	chr20:45838380-45985474	TAE_mock	TAE_treated	OK	12.5771	6.78384	-0.890627	3.65765	0.00025454	0.0038189	yes
XLOC_013820	XLOC_013820	SULF2	chr20:46286149-46415360	TAE_mock	TAE_treated	OK	16.3307	8.07439	-1.01616	4.32414	1.5313e-05	0.000323928	yes
XLOC_013826	XLOC_013826	B4GALT5	chr20:48249482-48330421	TAE_mock	TAE_treated	OK	50.0596	29.6309	-0.756542	3.26664	0.00108832	0.0132419	yes
XLOC_013844	XLOC_013844	AURKA	chr20:54944444-54967351	TAE_mock	TAE_treated	OK	16.4519	6.45207	-1.35042	4.64335	3.42805e-06	8.67399e-05	yes
XLOC_013853	XLOC_013853	APCDD1L	chr20:57034425-57089949	TAE_mock	TAE_treated	OK	0.724609	0.140014	-2.37163	2.88958	0.00385752	0.0376832	yes
XLOC_013887	XLOC_013887	STMN3	chr20:62271060-62284780	TAE_mock	TAE_treated	OK	8.32622	2.46168	-1.75802	5.61923	1.91812e-08	7.46981e-07	yes
XLOC_013990	XLOC_013990	UMODL1	chr21:43483067-43563105	TAE_mock	TAE_treated	OK	3.53396	0.239837	-3.88116	10.1543	0	0	yes
XLOC_014007	XLOC_014007	PFKL	chr21:45719924-45747261	TAE_mock	TAE_treated	OK	74.5554	40.0697	-0.895801	3.88109	0.000103989	0.00174499	yes
XLOC_014039	XLOC_014039	HSPA13	chr21:15743436-15755509	TAE_mock	TAE_treated	OK	26.9353	14.7415	-0.869618	3.94983	7.82054e-05	0.00137292	yes
XLOC_014091	XLOC_014091	TIAM1	chr21:32490735-32931290	TAE_mock	TAE_treated	OK	2.47754	0.700945	-1.82154	5.86295	4.54728e-09	2.0531e-07	yes
XLOC_014205	XLOC_014205	GP1BB,SEPT5	chr22:19701986-19712297	TAE_mock	TAE_treated	OK	8.99999	4.15991	-1.11337	3.4343	0.000594096	0.00792566	yes
XLOC_014254	XLOC_014254	MIF	chr22:24235896-24241117	TAE_mock	TAE_treated	OK	788.174	270.538	-1.54269	6.41648	1.39464e-10	8.0923e-09	yes
XLOC_014280	XLOC_014280	MIAT	chr22:27053445-27072440	TAE_mock	TAE_treated	OK	24.8385	7.1375	-1.79909	7.18446	6.74794e-13	5.18586e-11	yes
XLOC_014306	XLOC_014306	SMTN	chr22:31477281-31500610	TAE_mock	TAE_treated	OK	7.12902	4.19549	-0.764862	2.8132	0.00490516	0.0456108	yes
XLOC_014319	XLOC_014319	TIMP3	chr22:32908539-33454377	TAE_mock	TAE_treated	OK	57.1154	28.3544	-1.01031	4.19304	2.75244e-05	0.000545504	yes
XLOC_014325	XLOC_014325	HMOX1	chr22:35777059-35790207	TAE_mock	TAE_treated	OK	38.4872	20.8629	-0.883435	3.87812	0.000105268	0.0017644	yes
XLOC_014337	XLOC_014337	CDC42EP1	chr22:37956470-37965410	TAE_mock	TAE_treated	OK	9.16897	2.84085	-1.69044	5.52505	3.29384e-08	1.24254e-06	yes
XLOC_014340	XLOC_014340	PDXP	chr22:38054736-38062939	TAE_mock	TAE_treated	OK	6.68553	2.95311	-1.17881	3.34373	0.000826589	0.0104484	yes
XLOC_014341	XLOC_014341	LGALS1	chr22:38071612-38075809	TAE_mock	TAE_treated	OK	1013.29	513.381	-0.980953	3.57575	0.000349224	0.00500058	yes
XLOC_014392	XLOC_014392	2015-09-03	chr22:42372930-42394225	TAE_mock	TAE_treated	OK	1.86633	0.687623	-1.44051	2.94687	0.00321011	0.0324106	yes
XLOC_014414	XLOC_014414	FBLN1	chr22:45898718-45997014	TAE_mock	TAE_treated	OK	11.9552	5.27866	-1.17939	3.73714	0.000186123	0.00290714	yes
XLOC_014423	XLOC_014423	GTSE1	chr22:46692637-46726707	TAE_mock	TAE_treated	OK	8.35226	3.57663	-1.22356	4.42183	9.78691e-06	0.000217876	yes
XLOC_014440	XLOC_014440	ADM2	chr22:50919984-50924866	TAE_mock	TAE_treated	OK	2.84039	0.90288	-1.65349	4.48514	7.28674e-06	0.000168987	yes
XLOC_014460	XLOC_014460	BID	chr22:18216905-18257431	TAE_mock	TAE_treated	OK	20.1978	9.56073	-1.07901	4.26313	2.01585e-05	0.000413706	yes
XLOC_014521	XLOC_014521	GGT5	chr22:24615621-24641110	TAE_mock	TAE_treated	OK	7.66626	0.758506	-3.33729	7.90165	2.66454e-15	2.89453e-13	yes
XLOC_014539	XLOC_014539	CHEK2	chr22:29083730-29137822	TAE_mock	TAE_treated	OK	7.78539	2.99628	-1.37759	3.95797	7.55886e-05	0.00133509	yes
XLOC_014551	XLOC_014551	LIF	chr22:30636441-30642796	TAE_mock	TAE_treated	OK	10.3038	5.3513	-0.945212	3.92715	8.59584e-05	0.00148912	yes
XLOC_014567	XLOC_014567	PLA2G3	chr22:31530792-31536469	TAE_mock	TAE_treated	OK	1.81673	0.585017	-1.63479	3.02358	0.002498	0.0263438	yes
XLOC_014624	XLOC_014624	NPTXR	chr22:39214455-39240017	TAE_mock	TAE_treated	OK	7.50825	4.54535	-0.724085	3.07688	0.00209182	0.0228267	yes
XLOC_014672	XLOC_014672	KIAA1644	chr22:44639556-44708731	TAE_mock	TAE_treated	OK	1.95209	0.535355	-1.86645	5.41926	5.98471e-08	2.1245e-06	yes
XLOC_014680	XLOC_014680	WNT7B	chr22:46316247-46373008	TAE_mock	TAE_treated	OK	7.06086	3.33366	-1.08274	4.04304	5.2762e-05	0.00097109	yes
XLOC_014713	XLOC_014713	LRRN1	chr3:3841120-3889387	TAE_mock	TAE_treated	OK	13.1051	4.61629	-1.50532	6.22228	4.89977e-10	2.62192e-08	yes
XLOC_014855	XLOC_014855	KIF15	chr3:44803208-44894748	TAE_mock	TAE_treated	OK	2.2247	0.82226	-1.43594	4.12432	3.71838e-05	0.000709684	yes
XLOC_014914	XLOC_014914	MANF	chr3:51422691-51426828	TAE_mock	TAE_treated	OK	78.327	26.4449	-1.56652	6.69247	2.19436e-11	1.40283e-09	yes
XLOC_014953	XLOC_014953	KCTD6	chr3:58477822-58488087	TAE_mock	TAE_treated	OK	26.9364	5.39558	-2.31971	8.01696	1.11022e-15	1.23388e-13	yes
XLOC_015005	XLOC_015005	COL8A1	chr3:99273152-99897476	TAE_mock	TAE_treated	OK	4.19025	1.27656	-1.71478	4.61868	3.86196e-06	9.62027e-05	yes
XLOC_015011	XLOC_015011	TMEM45A	chr3:100211462-100296285	TAE_mock	TAE_treated	OK	20.0331	1.98093	-3.33813	10.4527	0	0	yes
XLOC_015076	XLOC_015076	FAM162A	chr3:122103022-122128961	TAE_mock	TAE_treated	OK	115.328	22.8698	-2.33422	9.78163	0	0	yes
XLOC_015093	XLOC_015093	PLXNA1	chr3:126707436-126756235	TAE_mock	TAE_treated	OK	45.1909	23.9791	-0.914257	3.60542	0.000311643	0.00452979	yes
XLOC_015123	XLOC_015123	ACPP	chr3:132036210-132087146	TAE_mock	TAE_treated	OK	22.1908	5.69883	-1.96122	6.57373	4.90687e-11	3.01679e-09	yes
XLOC_015165	XLOC_015165	C3orf58	chr3:143690639-143711210	TAE_mock	TAE_treated	OK	9.30915	5.6101	-0.730623	2.86415	0.00418125	0.040247	yes
XLOC_015197	XLOC_015197	PTX3	chr3:156977531-157221415	TAE_mock	TAE_treated	OK	3.44106	0.535632	-2.68354	3.97994	6.89321e-05	0.00122803	yes
XLOC_015228	XLOC_015228	ECT2	chr3:172472297-172539263	TAE_mock	TAE_treated	OK	37.0789	18.2683	-1.02126	4.4206	9.84294e-06	0.000218526	yes
XLOC_015247	XLOC_015247	YEATS2	chr3:183415605-183530413	TAE_mock	TAE_treated	OK	27.1803	15.6105	-0.800047	3.54409	0.000393971	0.00554245	yes
XLOC_015262	XLOC_015262	POLR2H	chr3:184081193-184086363	TAE_mock	TAE_treated	OK	108.464	51.9462	-1.06212	4.73612	2.17844e-06	5.75394e-05	yes
XLOC_015263	XLOC_015263	CHRD	chr3:184097860-184107617	TAE_mock	TAE_treated	OK	18.1158	0.693318	-4.70759	14.9432	0	0	yes
XLOC_015264	XLOC_015264	EPHB3	chr3:184279586-184300196	TAE_mock	TAE_treated	OK	5.70883	2.72905	-1.0648	3.90639	9.3684e-05	0.00160136	yes
XLOC_015292	XLOC_015292	IL1RAP	chr3:190231839-190374986	TAE_mock	TAE_treated	OK	27.4914	5.01888	-2.45354	8.11662	4.44089e-16	5.17436e-14	yes
XLOC_015357	XLOC_015357	NUP210	chr3:13357736-13461809	TAE_mock	TAE_treated	OK	43.5841	20.0822	-1.11788	4.62881	3.67768e-06	9.22484e-05	yes
XLOC_015431	XLOC_015431	CDCP1	chr3:45123768-45187914	TAE_mock	TAE_treated	OK	31.8726	17.9491	-0.828411	3.14997	0.00163285	0.0186704	yes
XLOC_015458	XLOC_015458	PLXNB1	chr3:48445260-48471460	TAE_mock	TAE_treated	OK	7.86523	4.36048	-0.851003	3.80868	0.000139712	0.0022706	yes
XLOC_015461	XLOC_015461	PFKFB4	chr3:48555116-48594227	TAE_mock	TAE_treated	OK	34.9587	2.47136	-3.82228	14.6431	0	0	yes
XLOC_015462	XLOC_015462	UCN2	chr3:48599150-48601201	TAE_mock	TAE_treated	OK	2.93071	0.428429	-2.77412	4.57245	4.82047e-06	0.000115691	yes
XLOC_015463	XLOC_015463	COL7A1	chr3:48601505-48632593	TAE_mock	TAE_treated	OK	23.8937	5.13782	-2.2174	9.40297	0	0	yes
XLOC_015468	XLOC_015468	NCKIPSD	chr3:48711277-48723334	TAE_mock	TAE_treated	OK	19.8215	9.91432	-0.999479	4.21797	2.46512e-05	0.000498547	yes
XLOC_015553	XLOC_015553	IL17RD	chr3:57124009-57199403	TAE_mock	TAE_treated	OK	8.94888	1.46054	-2.6152	10.5571	0	0	yes
XLOC_015561	XLOC_015561	ACOX2	chr3:58490862-58522929	TAE_mock	TAE_treated	OK	7.97588	3.71158	-1.10361	3.75017	0.000176715	0.00279342	yes
XLOC_015596	XLOC_015596	GBE1	chr3:81538849-81810950	TAE_mock	TAE_treated	OK	43.9868	13.0981	-1.74772	7.70741	1.28786e-14	1.25723e-12	yes
XLOC_015608	XLOC_015608	CPOX	chr3:98298289-98312455	TAE_mock	TAE_treated	OK	8.35628	4.16648	-1.00403	3.59541	0.000323885	0.00468893	yes
XLOC_015609	XLOC_015609	DCBLD2	chr3:98514813-98620533	TAE_mock	TAE_treated	OK	47.7127	29.0629	-0.715196	3.01193	0.0025959	0.0272569	yes
XLOC_015625	XLOC_015625	MYH15	chr3:108099215-108248169	TAE_mock	TAE_treated	OK	0.33502	0.0572742	-2.54829	3.73442	0.000188151	0.00292932	yes
XLOC_015638	XLOC_015638	CCDC80	chr3:112323408-112359977	TAE_mock	TAE_treated	OK	12.0068	4.9854	-1.26807	5.40365	6.52965e-08	2.31226e-06	yes
XLOC_015663	XLOC_015663	HGD	chr3:120347014-120401418	TAE_mock	TAE_treated	OK	5.22624	1.07504	-2.28139	5.76011	8.40615e-09	3.60392e-07	yes
XLOC_015713	XLOC_015713	PLXND1	chr3:129274055-129325582	TAE_mock	TAE_treated	OK	274.03	45.9561	-2.57601	6.73237	1.66922e-11	1.09126e-09	yes
XLOC_015756	XLOC_015756	PLOD2	chr3:145787227-145879282	TAE_mock	TAE_treated	OK	129.481	21.8941	-2.56413	9.50776	0	0	yes
XLOC_015763	XLOC_015763	CP	chr3:148847370-148939832	TAE_mock	TAE_treated	OK	165.399	23.5564	-2.81176	7.79247	6.66134e-15	6.77768e-13	yes
XLOC_015764	XLOC_015764	TM4SF18	chr3:149036284-149051548	TAE_mock	TAE_treated	OK	3.28188	0.693891	-2.24174	5.62617	1.84254e-08	7.21436e-07	yes
XLOC_015765	XLOC_015765	TM4SF1	chr3:149086804-149095568	TAE_mock	TAE_treated	OK	233.425	120.009	-0.95982	3.81649	0.000135362	0.00220485	yes
XLOC_015832	XLOC_015832	TBL1XR1	chr3:176738541-176915048	TAE_mock	TAE_treated	OK	65.3005	35.8381	-0.865601	3.43493	0.00059271	0.00791449	yes
XLOC_015852	XLOC_015852	THPO	chr3:184089772-184095932	TAE_mock	TAE_treated	OK	1.83652	0.102464	-4.16379	4.86868	1.12348e-06	3.06844e-05	yes
XLOC_015860	XLOC_015860	ETV5	chr3:185764105-185826901	TAE_mock	TAE_treated	OK	26.6968	6.90115	-1.95176	8.34902	0	0	yes
XLOC_015861	XLOC_015861	DGKG	chr3:185864989-186080023	TAE_mock	TAE_treated	OK	3.50083	1.32191	-1.40507	4.90242	9.46654e-07	2.62519e-05	yes
XLOC_015870	XLOC_015870	BCL6	chr3:187416046-187463513	TAE_mock	TAE_treated	OK	36.9933	20.0356	-0.884694	4.06259	4.85318e-05	0.00090127	yes
XLOC_015883	XLOC_015883	LOC100131551	chr3:194018988-194030593	TAE_mock	TAE_treated	OK	0.618164	0.0335043	-4.20557	4.15354	3.27372e-05	0.000634882	yes
XLOC_015897	XLOC_015897	TFRC	chr3:195776154-195809032	TAE_mock	TAE_treated	OK	75.3686	42.6325	-0.822009	3.24249	0.00118489	0.0142182	yes
XLOC_015930	XLOC_015930	TACC3	chr4:1723216-1746905	TAE_mock	TAE_treated	OK	23.0979	13.5646	-0.767914	3.30194	0.000960193	0.0118775	yes
XLOC_015939	XLOC_015939	SH3BP2	chr4:2794749-2842823	TAE_mock	TAE_treated	OK	37.0127	17.8011	-1.05605	4.26832	1.96951e-05	0.000407089	yes
XLOC_015962	XLOC_015962	S100P	chr4:6695565-6698897	TAE_mock	TAE_treated	OK	7.13796	1.11584	-2.67738	3.75537	0.000173086	0.00274807	yes
XLOC_015972	XLOC_015972	HTRA3	chr4:8271488-8308838	TAE_mock	TAE_treated	OK	0.434841	0.0416748	-3.38324	3.05356	0.00226142	0.0242922	yes
XLOC_016006	XLOC_016006	NCAPG	chr4:17812524-18023483	TAE_mock	TAE_treated	OK	10.0633	4.60318	-1.1284	4.08199	4.46516e-05	0.000833497	yes
XLOC_016007	XLOC_016007	SLIT2	chr4:20255234-20620788	TAE_mock	TAE_treated	OK	6.26682	1.55104	-2.0145	7.31079	2.65565e-13	2.18005e-11	yes
XLOC_016019	XLOC_016019	RBPJ	chr4:26321331-26436752	TAE_mock	TAE_treated	OK	27.9548	15.7956	-0.823571	3.50656	0.000453939	0.00628209	yes
XLOC_016041	XLOC_016041	CHRNA9	chr4:40337345-40357234	TAE_mock	TAE_treated	OK	3.9334	0.483593	-3.02391	6.69504	2.15608e-11	1.38449e-09	yes
XLOC_016076	XLOC_016076	PAICS	chr4:57301914-57327534	TAE_mock	TAE_treated	OK	73.682	29.8657	-1.30282	5.4786	4.28709e-08	1.5882e-06	yes
XLOC_016121	XLOC_016121	IL8	chr4:74606222-74609433	TAE_mock	TAE_treated	OK	12.7	1.92887	-2.719	8.29603	0	0	yes
XLOC_016124	XLOC_016124	CXCL1	chr4:74735108-74737019	TAE_mock	TAE_treated	OK	33.1389	3.42336	-3.27504	10.7643	0	0	yes
XLOC_016140	XLOC_016140	CCNG2	chr4:78078356-78091213	TAE_mock	TAE_treated	OK	15.9964	9.95963	-0.683587	3.10054	0.00193165	0.0213695	yes
XLOC_016171	XLOC_016171	SPP1	chr4:88896801-88904563	TAE_mock	TAE_treated	OK	191.641	33.9105	-2.4986	9.49891	0	0	yes
XLOC_016200	XLOC_016200	ARHGEF38	chr4:106473776-106602070	TAE_mock	TAE_treated	OK	1.49208	0.353393	-2.07798	2.88969	0.0038562	0.0376832	yes
XLOC_016242	XLOC_016242	SPRY1	chr4:124317955-124324909	TAE_mock	TAE_treated	OK	20.6986	11.8324	-0.806793	3.27325	0.00106319	0.0130068	yes
XLOC_016249	XLOC_016249	PLK4	chr4:128802015-128820377	TAE_mock	TAE_treated	OK	3.54855	1.77192	-1.00192	3.0222	0.00250948	0.0264373	yes
XLOC_016268	XLOC_016268	HHIP	chr4:145564067-145659881	TAE_mock	TAE_treated	OK	1.03975	0.0539026	-4.26973	4.6006	4.21275e-06	0.00010264	yes
XLOC_016315	XLOC_016315	MSMO1	chr4:166248817-166264314	TAE_mock	TAE_treated	OK	157.973	96.0734	-0.717473	2.93189	0.00336911	0.0337332	yes
XLOC_016316	XLOC_016316	CPE	chr4:166300096-166419482	TAE_mock	TAE_treated	OK	134.277	83.0161	-0.693752	2.88774	0.00388025	0.0378796	yes
XLOC_016325	XLOC_016325	SAP30	chr4:174292092-174298683	TAE_mock	TAE_treated	OK	16.8808	6.69553	-1.33411	4.27503	1.91113e-05	0.000397868	yes
XLOC_016347	XLOC_016347	C4orf47	chr4:186350544-186392913	TAE_mock	TAE_treated	OK	2.22483	0.0939147	-4.5662	3.515	0.000439754	0.00610919	yes
XLOC_016386	XLOC_016386	ZFYVE28	chr4:2271323-2420370	TAE_mock	TAE_treated	OK	10.219	1.90554	-2.42299	7.18635	6.65468e-13	5.14154e-11	yes
XLOC_016407	XLOC_016407	GRPEL1	chr4:7061779-7069800	TAE_mock	TAE_treated	OK	31.3601	16.5582	-0.921386	3.89326	9.89041e-05	0.00167326	yes
XLOC_016420	XLOC_016420	HS3ST1	chr4:11399987-11430537	TAE_mock	TAE_treated	OK	26.8119	3.23769	-3.04984	10.7919	0	0	yes
XLOC_016428	XLOC_016428	FGFBP1	chr4:15937192-15940363	TAE_mock	TAE_treated	OK	9.57124	4.98694	-0.94055	2.8781	0.00400083	0.0389514	yes
XLOC_016537	XLOC_016537	CXCL5	chr4:74861358-74864416	TAE_mock	TAE_treated	OK	4.95386	1.51198	-1.71212	4.56094	5.09253e-06	0.000121414	yes
XLOC_016540	XLOC_016540	CXCL2	chr4:74962753-74964997	TAE_mock	TAE_treated	OK	9.38781	3.42685	-1.45391	3.78572	0.000153263	0.00246038	yes
XLOC_016565	XLOC_016565	TMEM150C	chr4:83405603-83483126	TAE_mock	TAE_treated	OK	12.421	4.0479	-1.61754	5.58113	2.38961e-08	9.18222e-07	yes
XLOC_016610	XLOC_016610	H2AFZ	chr4:100869243-100871512	TAE_mock	TAE_treated	OK	144.977	80.2196	-0.853793	3.73979	0.000184173	0.00288918	yes
XLOC_016620	XLOC_016620	CENPE	chr4:104026962-104119566	TAE_mock	TAE_treated	OK	3.50747	1.50279	-1.22278	4.65778	3.19638e-06	8.14484e-05	yes
XLOC_016636	XLOC_016636	CFI	chr4:110661847-110723335	TAE_mock	TAE_treated	OK	37.2154	12.0238	-1.63001	7.11635	1.10822e-12	8.29618e-11	yes
XLOC_016637	XLOC_016637	ELOVL6	chr4:110970228-111119820	TAE_mock	TAE_treated	OK	15.2987	7.1568	-1.09603	4.56529	4.98793e-06	0.000119512	yes
XLOC_016648	XLOC_016648	ARSJ	chr4:114821439-114900878	TAE_mock	TAE_treated	OK	12.2119	5.62906	-1.11732	4.78392	1.71906e-06	4.61653e-05	yes
XLOC_016653	XLOC_016653	C4orf3	chr4:120217573-120225600	TAE_mock	TAE_treated	OK	54.3109	23.4241	-1.21325	5.42931	5.6573e-08	2.02318e-06	yes
XLOC_016657	XLOC_016657	MAD2L1	chr4:120980578-120988013	TAE_mock	TAE_treated	OK	15.7682	6.55725	-1.26586	4.24939	2.14357e-05	0.000438052	yes
XLOC_016678	XLOC_016678	SLC7A11	chr4:138948576-139163503	TAE_mock	TAE_treated	OK	16.6418	9.65611	-0.785296	3.52632	0.000421383	0.00588795	yes
XLOC_016694	XLOC_016694	LOC646576	chr4:145564067-145659881	TAE_mock	TAE_treated	OK	4.32864	1.19075	-1.86204	3.25611	0.00112951	0.0136447	yes
XLOC_016716	XLOC_016716	FGG	chr4:155525285-155533902	TAE_mock	TAE_treated	OK	1.73208	0.0532286	-5.02416	4.88378	1.04072e-06	2.85862e-05	yes
XLOC_016746	XLOC_016746	HMGB2	chr4:174252526-174255595	TAE_mock	TAE_treated	OK	93.4459	48.8709	-0.935157	3.74072	0.000183494	0.00288166	yes
XLOC_016784	XLOC_016784	FAT1	chr4:187508936-187644987	TAE_mock	TAE_treated	OK	56.7177	28.8661	-0.974422	3.18613	0.0014419	0.0168276	yes
XLOC_016817	XLOC_016817	MTRR	chr5:7869216-7901235	TAE_mock	TAE_treated	OK	16.0392	9.4357	-0.765397	3.31601	0.000913123	0.0113535	yes
XLOC_016850	XLOC_016850	IL7R	chr5:35856990-35876923	TAE_mock	TAE_treated	OK	15.7742	3.98055	-1.98653	7.15047	8.64864e-13	6.57661e-11	yes
XLOC_016856	XLOC_016856	OSMR	chr5:38845959-38935743	TAE_mock	TAE_treated	OK	181.123	41.2052	-2.13607	5.86364	4.52836e-09	2.05096e-07	yes
XLOC_016866	XLOC_016866	NIM1	chr5:43192326-43280952	TAE_mock	TAE_treated	OK	3.47015	0.277885	-3.64244	7.55714	4.13003e-14	3.70625e-12	yes
XLOC_016872	XLOC_016872	ITGA2	chr5:52285155-52390609	TAE_mock	TAE_treated	OK	14.9122	4.77322	-1.64346	7.21784	5.28244e-13	4.14786e-11	yes
XLOC_016908	XLOC_016908	CCNB1	chr5:68462836-68474070	TAE_mock	TAE_treated	OK	55.3376	22.9191	-1.27171	5.14795	2.63349e-07	8.32573e-06	yes
XLOC_016941	XLOC_016941	IQGAP2	chr5:75699148-76003957	TAE_mock	TAE_treated	OK	4.09743	1.26583	-1.69463	5.2222	1.76813e-07	5.8059e-06	yes
XLOC_016969	XLOC_016969	VCAN	chr5:82767492-82878122	TAE_mock	TAE_treated	OK	4.43282	1.99046	-1.15513	4.50697	6.57608e-06	0.000153989	yes
XLOC_017020	XLOC_017020	TNFAIP8	chr5:118604417-118730294	TAE_mock	TAE_treated	OK	16.3492	6.29072	-1.37792	4.94893	7.4623e-07	2.11403e-05	yes
XLOC_017036	XLOC_017036	LMNB1	chr5:126112314-126172712	TAE_mock	TAE_treated	OK	44.8645	20.2819	-1.14538	4.41514	1.00946e-05	0.000222326	yes
XLOC_017050	XLOC_017050	PDLIM4	chr5:131593350-131609147	TAE_mock	TAE_treated	OK	14.9342	8.96558	-0.736149	2.92942	0.00339599	0.0339532	yes
XLOC_017082	XLOC_017082	KIF20A	chr5:137514416-137549032	TAE_mock	TAE_treated	OK	22.1055	8.77616	-1.33274	4.36005	1.30034e-05	0.000279989	yes
XLOC_017194	XLOC_017194	FABP6	chr5:159614373-159665729	TAE_mock	TAE_treated	OK	4.9553	0.594186	-3.05999	3.28141	0.00103288	0.0126789	yes
XLOC_017195	XLOC_017195	PTTG1	chr5:159848864-159855746	TAE_mock	TAE_treated	OK	53.863	20.5231	-1.39205	5.1256	2.96588e-07	9.21529e-06	yes
XLOC_017201	XLOC_017201	CCNG1	chr5:162864576-162872022	TAE_mock	TAE_treated	OK	42.604	27.0089	-0.657552	2.94992	0.00317852	0.0321733	yes
XLOC_017202	XLOC_017202	HMMR	chr5:162887516-162918953	TAE_mock	TAE_treated	OK	18.4561	6.27802	-1.55572	5.83431	5.40152e-09	2.40868e-07	yes
XLOC_017222	XLOC_017222	NEURL1B	chr5:172068275-172118533	TAE_mock	TAE_treated	OK	2.86164	1.36898	-1.06374	3.44909	0.000562487	0.00757392	yes
XLOC_017235	XLOC_017235	SFXN1	chr5:174905513-174955621	TAE_mock	TAE_treated	OK	28.0325	17.275	-0.698416	3.15888	0.00158377	0.0181894	yes
XLOC_017314	XLOC_017314	SEMA5A	chr5:9035137-9546233	TAE_mock	TAE_treated	OK	1.97098	0.583946	-1.75501	6.0522	1.42882e-09	7.11847e-08	yes
XLOC_017359	XLOC_017359	LIFR	chr5:38475064-38595507	TAE_mock	TAE_treated	OK	6.90272	4.00035	-0.787039	3.37771	0.000730931	0.00942901	yes
XLOC_017407	XLOC_017407	DEPDC1B	chr5:59892738-59995993	TAE_mock	TAE_treated	OK	5.39704	2.6137	-1.04608	2.9315	0.00337334	0.0337521	yes
XLOC_017481	XLOC_017481	MCTP1	chr5:94042288-94620279	TAE_mock	TAE_treated	OK	4.47213	2.18171	-1.03551	3.34469	0.000823745	0.0104216	yes
XLOC_017493	XLOC_017493	ST8SIA4	chr5:100142638-100238987	TAE_mock	TAE_treated	OK	16.5703	5.25807	-1.65599	6.56128	5.33493e-11	3.23862e-09	yes
XLOC_017518	XLOC_017518	LOX	chr5:121398889-121414055	TAE_mock	TAE_treated	OK	137.67	12.3932	-3.47359	12.0484	0	0	yes
XLOC_017546	XLOC_017546	VDAC1	chr5:133307565-133340824	TAE_mock	TAE_treated	OK	84.3154	50.5559	-0.737916	3.08762	0.00201763	0.0221847	yes
XLOC_017558	XLOC_017558	CXCL14	chr5:134906370-134914969	TAE_mock	TAE_treated	OK	0.946924	0.0315856	-4.90591	4.21912	2.45259e-05	0.000496985	yes
XLOC_017575	XLOC_017575	CDC25C	chr5:137620958-137667516	TAE_mock	TAE_treated	OK	5.41326	2.30113	-1.23416	3.33979	0.000838405	0.0105793	yes
XLOC_017603	XLOC_017603	PCDH1	chr5:141232672-141257944	TAE_mock	TAE_treated	OK	7.98612	3.66042	-1.12549	3.90618	9.37676e-05	0.00160136	yes
XLOC_017607	XLOC_017607	SPRY4	chr5:141689991-141704620	TAE_mock	TAE_treated	OK	13.769	5.09491	-1.4343	5.88562	3.96575e-09	1.82475e-07	yes
XLOC_017617	XLOC_017617	DPYSL3	chr5:146770370-146889619	TAE_mock	TAE_treated	OK	18.9952	10.287	-0.884805	3.90113	9.57436e-05	0.00162933	yes
XLOC_017659	XLOC_017659	ADAM19	chr5:156904311-157002783	TAE_mock	TAE_treated	OK	5.46059	1.36767	-1.99733	7.35594	1.89626e-13	1.58365e-11	yes
XLOC_017667	XLOC_017667	CCNJL	chr5:159678670-159739573	TAE_mock	TAE_treated	OK	27.164	14.4731	-0.908327	4.09183	4.27983e-05	0.000803051	yes
XLOC_017715	XLOC_017715	DDX41	chr5:176938577-176943967	TAE_mock	TAE_treated	OK	48.3938	25.3875	-0.9307	4.21533	2.49409e-05	0.000503276	yes
XLOC_017755	XLOC_017755	FOXQ1	chr6:1312674-1314993	TAE_mock	TAE_treated	OK	1.72195	0.188541	-3.1911	4.43491	9.21091e-06	0.000206324	yes
XLOC_017806	XLOC_017806	ID4	chr6:19837600-19842431	TAE_mock	TAE_treated	OK	22.493	7.05752	-1.67224	7.25306	4.07452e-13	3.28875e-11	yes
XLOC_017900	XLOC_017900	HLA-L	chr6:30227338-30234728	TAE_mock	TAE_treated	OK	0.944378	0.282048	-1.74343	3.16799	0.00153499	0.0177279	yes
XLOC_017945	XLOC_017945	C2	chr6:31867393-31913449	TAE_mock	TAE_treated	OK	33.2348	17.894	-0.893216	3.77353	0.000160954	0.00257526	yes
XLOC_017946	XLOC_017946	CFB	chr6:31913720-31919861	TAE_mock	TAE_treated	OK	147.961	54.8832	-1.43078	5.64653	1.63716e-08	6.51615e-07	yes
XLOC_017949	XLOC_017949	C4A,LOC100293534	chr6:31949833-31970458	TAE_mock	TAE_treated	OK	41.6726	12.1812	-1.77444	7.41548	1.21236e-13	1.03646e-11	yes
XLOC_017952	XLOC_017952	C4A,LOC100293534	chr6:31982571-32003195	TAE_mock	TAE_treated	OK	43.0303	13.5911	-1.66269	7.03228	2.03193e-12	1.47524e-10	yes
XLOC_017957	XLOC_017957	HLA-DRA	chr6:32407618-32412826	TAE_mock	TAE_treated	OK	565.567	272.506	-1.05341	3.72697	0.000193793	0.00298817	yes
XLOC_017958	XLOC_017958	HLA-DQA1	chr6:32605182-32611429	TAE_mock	TAE_treated	OK	44.2251	21.5356	-1.03814	4.55146	5.32737e-06	0.000126387	yes
XLOC_017974	XLOC_017974	KIFC1	chr6:33359312-33377699	TAE_mock	TAE_treated	OK	15.6071	7.39252	-1.07806	4.32909	1.49728e-05	0.000318128	yes
XLOC_017996	XLOC_017996	MAPK13	chr6:36098261-36107842	TAE_mock	TAE_treated	OK	9.57773	5.02848	-0.929561	3.19672	0.00138998	0.0163104	yes
XLOC_018049	XLOC_018049	VEGFA	chr6:43737945-43754223	TAE_mock	TAE_treated	OK	302.358	68.1266	-2.14996	6.01012	1.85381e-09	9.07927e-08	yes
XLOC_018051	XLOC_018051	C6orf223	chr6:43968336-43973694	TAE_mock	TAE_treated	OK	10.2605	3.50101	-1.55126	5.65563	1.55271e-08	6.2143e-07	yes
XLOC_018060	XLOC_018060	RUNX2	chr6:44796469-45518819	TAE_mock	TAE_treated	OK	2.97776	1.50156	-0.987769	3.2328	0.00122582	0.0146612	yes
XLOC_018072	XLOC_018072	C6orf141	chr6:49518112-49519808	TAE_mock	TAE_treated	OK	6.71132	2.68307	-1.32271	3.57676	0.000347882	0.00498631	yes
XLOC_018094	XLOC_018094	PTP4A1	chr6:64281919-64293489	TAE_mock	TAE_treated	OK	34.2685	16.3765	-1.06526	4.76285	1.90877e-06	5.08816e-05	yes
XLOC_018104	XLOC_018104	KCNQ5	chr6:73331570-73908573	TAE_mock	TAE_treated	OK	6.68098	2.41516	-1.46794	5.91699	3.2788e-09	1.52322e-07	yes
XLOC_018116	XLOC_018116	TTK	chr6:80714321-80752244	TAE_mock	TAE_treated	OK	7.71469	3.75909	-1.03722	3.6393	0.000273378	0.00406355	yes
XLOC_018125	XLOC_018125	NT5E	chr6:86159301-86205509	TAE_mock	TAE_treated	OK	33.0759	6.01423	-2.45933	9.74248	0	0	yes
XLOC_018127	XLOC_018127	ZNF292	chr6:87865268-87973406	TAE_mock	TAE_treated	OK	8.16573	4.49483	-0.861317	3.90306	9.49841e-05	0.00162018	yes
XLOC_018158	XLOC_018158	AIM1	chr6:106959729-107018334	TAE_mock	TAE_treated	OK	33.3645	13.1374	-1.34463	5.63679	1.73248e-08	6.85778e-07	yes
XLOC_018182	XLOC_018182	MARCKS	chr6:114178526-114184652	TAE_mock	TAE_treated	OK	41.7008	24.841	-0.747351	3.30027	0.00096591	0.011938	yes
XLOC_018213	XLOC_018213	NCOA7	chr6:126102306-126253176	TAE_mock	TAE_treated	OK	63.584	35.7629	-0.830201	3.06351	0.00218759	0.0237285	yes
XLOC_018222	XLOC_018222	TMEM200A	chr6:130758261-130764210	TAE_mock	TAE_treated	OK	7.73499	1.13393	-2.77006	9.76071	0	0	yes
XLOC_018236	XLOC_018236	LINC00326	chr6:133409218-133427717	TAE_mock	TAE_treated	OK	11.4839	0.796149	-3.85043	9.61566	0	0	yes
XLOC_018247	XLOC_018247	TNFAIP3	chr6:138188580-138204449	TAE_mock	TAE_treated	OK	9.29113	5.83662	-0.670721	2.85028	0.00436804	0.041629	yes
XLOC_018300	XLOC_018300	SYNJ2	chr6:158402887-158520207	TAE_mock	TAE_treated	OK	16.6509	10.2494	-0.700058	3.16802	0.00153484	0.0177279	yes
XLOC_018342	XLOC_018342	SERPINB1	chr6:2833733-2842081	TAE_mock	TAE_treated	OK	137.188	65.4273	-1.06819	4.66303	3.11593e-06	7.96795e-05	yes
XLOC_018345	XLOC_018345	SERPINB9	chr6:2887503-2903545	TAE_mock	TAE_treated	OK	9.21314	2.85145	-1.692	6.46554	1.00937e-10	5.95238e-09	yes
XLOC_018346	XLOC_018346	SERPINB6	chr6:2948392-2972399	TAE_mock	TAE_treated	OK	72.671	29.6186	-1.29487	5.64944	1.60972e-08	6.42467e-07	yes
XLOC_018357	XLOC_018357	NRN1	chr6:5998232-6007633	TAE_mock	TAE_treated	OK	30.7018	8.34763	-1.87889	7.69099	1.46549e-14	1.40222e-12	yes
XLOC_018358	XLOC_018358	F13A1	chr6:6144310-6320924	TAE_mock	TAE_treated	OK	0.536531	0.0489546	-3.45414	4.0612	4.88215e-05	0.000905485	yes
XLOC_018471	XLOC_018471	IER3	chr6:30710975-30712327	TAE_mock	TAE_treated	OK	111.255	40.0603	-1.47362	6.4074	1.4802e-10	8.50851e-09	yes
XLOC_018521	XLOC_018521	HLA-DRB1	chr6:32546546-32557613	TAE_mock	TAE_treated	OK	335.165	201.688	-0.732748	2.90741	0.00364433	0.0359915	yes
XLOC_018530	XLOC_018530	HLA-DOA	chr6:32971959-32977389	TAE_mock	TAE_treated	OK	22.2355	14.0484	-0.662465	3.00341	0.00266977	0.0279513	yes
XLOC_018531	XLOC_018531	HLA-DPA1	chr6:33032345-33057473	TAE_mock	TAE_treated	OK	151.964	82.4553	-0.882044	2.95478	0.00312896	0.0318136	yes
XLOC_018551	XLOC_018551	SPDEF	chr6:34505578-34524110	TAE_mock	TAE_treated	OK	8.30515	2.24056	-1.89015	5.30293	1.1396e-07	3.82017e-06	yes
XLOC_018577	XLOC_018577	KCNK5	chr6:39156746-39197251	TAE_mock	TAE_treated	OK	7.35234	3.80993	-0.948438	3.63819	0.000274558	0.00407567	yes
XLOC_018584	XLOC_018584	UNC5CL	chr6:40994639-41006938	TAE_mock	TAE_treated	OK	7.03357	1.5469	-2.18487	7.07473	1.49747e-12	1.10932e-10	yes
XLOC_018627	XLOC_018627	CYP39A1	chr6:46517444-46620523	TAE_mock	TAE_treated	OK	9.80516	5.13928	-0.931975	3.36031	0.000778564	0.00992824	yes
XLOC_018630	XLOC_018630	GPR110	chr6:46967812-47010082	TAE_mock	TAE_treated	OK	151.698	87.526	-0.793423	2.78426	0.00536505	0.0490286	yes
XLOC_018631	XLOC_018631	TNFRSF21	chr6:47199267-47277680	TAE_mock	TAE_treated	OK	135.565	47.1798	-1.52274	5.88151	4.06547e-09	1.8647e-07	yes
XLOC_018661	XLOC_018661	BMP5	chr6:55620237-55740375	TAE_mock	TAE_treated	OK	1.24695	0.0317155	-5.29707	5.52188	3.35382e-08	1.25534e-06	yes
XLOC_018727	XLOC_018727	FBXL4	chr6:99321600-99395849	TAE_mock	TAE_treated	OK	11.5808	6.15656	-0.911533	3.61234	0.000303444	0.00443292	yes
XLOC_018777	XLOC_018777	ROS1	chr6:117609529-117747018	TAE_mock	TAE_treated	OK	1.74929	0.610074	-1.51971	4.46714	7.92715e-06	0.000181508	yes
XLOC_018783	XLOC_018783	MAN1A1	chr6:119499266-119670926	TAE_mock	TAE_treated	OK	13.7028	8.73942	-0.648861	2.85157	0.00435042	0.0414883	yes
XLOC_018812	XLOC_018812	SLC2A12	chr6:134308718-134373789	TAE_mock	TAE_treated	OK	3.19108	1.19808	-1.41332	4.60861	4.05375e-06	9.97353e-05	yes
XLOC_018822	XLOC_018822	MAP3K5	chr6:136878186-137113656	TAE_mock	TAE_treated	OK	4.82928	2.70481	-0.83628	3.1994	0.00137716	0.0162161	yes
XLOC_018868	XLOC_018868	RGS17	chr6:153332031-153452389	TAE_mock	TAE_treated	OK	12.9762	3.03204	-2.0975	6.54998	5.75431e-11	3.47859e-09	yes
XLOC_018869	XLOC_018869	IPCEF1	chr6:154331630-154677900	TAE_mock	TAE_treated	OK	2.21034	0.189559	-3.54355	9.12857	0	0	yes
XLOC_018870	XLOC_018870	CNKSR3	chr6:154726432-154831753	TAE_mock	TAE_treated	OK	11.1766	3.94817	-1.50123	5.86941	4.37348e-09	1.98704e-07	yes
XLOC_018882	XLOC_018882	SOD2	chr6:160100148-160114353	TAE_mock	TAE_treated	OK	103.937	26.5325	-1.96988	7.86984	3.55271e-15	3.74669e-13	yes
XLOC_018914	XLOC_018914	THBS2	chr6:169615874-169654137	TAE_mock	TAE_treated	OK	1.56167	0.589888	-1.40458	3.55247	0.000381634	0.00540574	yes
XLOC_020037	XLOC_020037	FAM20C	chr7:192968-300740	TAE_mock	TAE_treated	OK	133.869	26.3309	-2.34599	9.33508	0	0	yes
XLOC_020059	XLOC_020059	SDK1	chr7:3341079-4308631	TAE_mock	TAE_treated	OK	1.90189	0.806201	-1.23822	3.33713	0.000846491	0.0106627	yes
XLOC_020065	XLOC_020065	SLC29A4	chr7:5322560-5343704	TAE_mock	TAE_treated	OK	3.59243	1.24484	-1.529	3.66074	0.000251488	0.0037826	yes
XLOC_020099	XLOC_020099	LOC100506178	chr7:22602955-22613617	TAE_mock	TAE_treated	OK	3.71476	0.831443	-2.15958	5.27646	1.31703e-07	4.38442e-06	yes
XLOC_020100	XLOC_020100	IL6	chr7:22766765-22771621	TAE_mock	TAE_treated	OK	15.169	1.36074	-3.47867	9.29333	0	0	yes
XLOC_020127	XLOC_020127	PRR15	chr7:29603426-29606911	TAE_mock	TAE_treated	OK	23.8318	8.08297	-1.55993	5.94872	2.70242e-09	1.27181e-07	yes
XLOC_020151	XLOC_020151	ANLN	chr7:36363758-36493400	TAE_mock	TAE_treated	OK	42.7193	23.3011	-0.87449	3.4098	0.000650096	0.00854344	yes
XLOC_020182	XLOC_020182	IGFBP1	chr7:45927958-45933267	TAE_mock	TAE_treated	OK	18.5673	1.81827	-3.35212	10.2524	0	0	yes
XLOC_020187	XLOC_020187	UPP1	chr7:48128354-48148330	TAE_mock	TAE_treated	OK	13.457	7.61079	-0.822241	2.90541	0.00366768	0.0361464	yes
XLOC_020197	XLOC_020197	EGFR	chr7:55086724-55275031	TAE_mock	TAE_treated	OK	24.5045	14.707	-0.736537	2.84683	0.00441568	0.0420275	yes
XLOC_020250	XLOC_020250	CLDN4	chr7:73245192-73247015	TAE_mock	TAE_treated	OK	77.258	38.0175	-1.02302	4.60381	4.14829e-06	0.000101412	yes
XLOC_020300	XLOC_020300	STEAP1	chr7:89783688-89794141	TAE_mock	TAE_treated	OK	18.9001	6.52953	-1.53335	5.32315	1.01987e-07	3.45083e-06	yes
XLOC_020301	XLOC_020301	STEAP2	chr7:89840999-89866992	TAE_mock	TAE_treated	OK	15.9026	3.87453	-2.03717	7.04813	1.81344e-12	1.32326e-10	yes
XLOC_020306	XLOC_020306	FZD1	chr7:90893782-90898132	TAE_mock	TAE_treated	OK	12.262	4.50461	-1.44471	5.94197	2.81616e-09	1.31676e-07	yes
XLOC_020371	XLOC_020371	SERPINE1	chr7:100770378-100782547	TAE_mock	TAE_treated	OK	3.17743	0.975894	-1.70306	4.43535	9.19232e-06	0.000206324	yes
XLOC_020410	XLOC_020410	MDFIC	chr7:114562208-114659970	TAE_mock	TAE_treated	OK	10.6843	5.21221	-1.03553	3.57243	0.000353686	0.00505446	yes
XLOC_020439	XLOC_020439	HILPDA	chr7:128095883-128098472	TAE_mock	TAE_treated	OK	16.2811	3.84905	-2.08062	6.42477	1.32065e-10	7.72499e-09	yes
XLOC_020455	XLOC_020455	FAM40B	chr7:129074273-129128239	TAE_mock	TAE_treated	OK	12.8784	2.60863	-2.30359	8.09012	6.66134e-16	7.63833e-14	yes
XLOC_020470	XLOC_020470	AKR1B10	chr7:134212343-134226166	TAE_mock	TAE_treated	OK	62.9149	30.6526	-1.0374	4.61751	3.88376e-06	9.64134e-05	yes
XLOC_020490	XLOC_020490	TBXAS1	chr7:139478046-139720125	TAE_mock	TAE_treated	OK	31.8291	15.6816	-1.02127	4.17091	3.03391e-05	0.000592351	yes
XLOC_020524	XLOC_020524	FAM115C	chr7:143318044-143427173	TAE_mock	TAE_treated	OK	2.58524	0.425884	-2.60176	5.65889	1.52358e-08	6.11465e-07	yes
XLOC_020592	XLOC_020592	WDR60	chr7:158649268-158738883	TAE_mock	TAE_treated	OK	15.4215	6.33896	-1.28263	5.59278	2.23463e-08	8.67903e-07	yes
XLOC_020639	XLOC_020639	ETV1	chr7:13930855-14031050	TAE_mock	TAE_treated	OK	99.8865	12.3623	-3.01434	10.0027	0	0	yes
XLOC_020646	XLOC_020646	AGR2	chr7:16832263-16844738	TAE_mock	TAE_treated	OK	58.444	32.9079	-0.828619	3.57918	0.000344673	0.00494522	yes
XLOC_020710	XLOC_020710	DPY19L1	chr7:34968492-35077653	TAE_mock	TAE_treated	OK	170.54	77.1223	-1.14489	3.92566	8.64927e-05	0.00149263	yes
XLOC_020715	XLOC_020715	AOAH	chr7:36552548-36764154	TAE_mock	TAE_treated	OK	4.9561	1.59795	-1.63298	4.3806	1.18355e-05	0.000256755	yes
XLOC_020720	XLOC_020720	AMPH	chr7:38423296-38671167	TAE_mock	TAE_treated	OK	0.422856	0.0524081	-3.0123	2.83424	0.00459355	0.0432926	yes
XLOC_020745	XLOC_020745	MYO1G	chr7:45002259-45018704	TAE_mock	TAE_treated	OK	47.2244	12.1779	-1.95526	8.48666	0	0	yes
XLOC_020746	XLOC_020746	SNHG15	chr7:45022626-45026259	TAE_mock	TAE_treated	OK	34.9846	18.0776	-0.952518	3.49117	0.000480919	0.00660486	yes
XLOC_020754	XLOC_020754	IGFBP3	chr7:45951843-45960871	TAE_mock	TAE_treated	OK	316.556	15.6335	-4.33975	14.1967	0	0	yes
XLOC_020762	XLOC_020762	GRB10	chr7:50657759-50861159	TAE_mock	TAE_treated	OK	28.4095	17.7143	-0.681461	2.87604	0.00402692	0.0391001	yes
XLOC_020766	XLOC_020766	SEC61G	chr7:54819939-54826939	TAE_mock	TAE_treated	OK	239.542	103.99	-1.20384	4.96458	6.8849e-07	1.97367e-05	yes
XLOC_020807	XLOC_020807	STX1A	chr7:73113534-73134017	TAE_mock	TAE_treated	OK	6.28536	2.28387	-1.46052	4.12846	3.652e-05	0.000698861	yes
XLOC_020836	XLOC_020836	SEMA3C	chr7:80371853-80548667	TAE_mock	TAE_treated	OK	40.4383	12.511	-1.69253	7.40861	1.27676e-13	1.08509e-11	yes
XLOC_020841	XLOC_020841	SEMA3A	chr7:83587658-83824217	TAE_mock	TAE_treated	OK	3.31457	1.65145	-1.00509	3.47162	0.000517332	0.00705134	yes
XLOC_020916	XLOC_020916	TFR2	chr7:100218038-100239173	TAE_mock	TAE_treated	OK	2.35734	0.771779	-1.6109	3.18743	0.00143543	0.0167656	yes
XLOC_020919	XLOC_020919	EPHB4	chr7:100400186-100425143	TAE_mock	TAE_treated	OK	19.6902	11.0332	-0.835628	3.75391	0.000174101	0.00276115	yes
XLOC_020953	XLOC_020953	NAMPT	chr7:105888731-105925638	TAE_mock	TAE_treated	OK	169.17	86.4036	-0.969311	3.35057	0.000806457	0.0102478	yes
XLOC_020954	XLOC_020954	CCDC71L	chr7:106297210-106301634	TAE_mock	TAE_treated	OK	5.42148	2.73	-0.989787	3.51963	0.000432143	0.00602083	yes
XLOC_020958	XLOC_020958	LAMB1	chr7:107564245-107643804	TAE_mock	TAE_treated	OK	22.5256	14.4502	-0.640473	2.87782	0.0040043	0.038959	yes
XLOC_021025	XLOC_021025	AKR1B1	chr7:134127106-134143888	TAE_mock	TAE_treated	OK	230.964	99.7199	-1.21171	4.91399	8.92406e-07	2.4939e-05	yes
XLOC_021048	XLOC_021048	DENND2A	chr7:140218219-140302342	TAE_mock	TAE_treated	OK	3.5161	0.717203	-2.29352	6.40777	1.47666e-10	8.50851e-09	yes
XLOC_021068	XLOC_021068	LOC154761	chr7:143509060-143533810	TAE_mock	TAE_treated	OK	5.80986	1.0198	-2.51022	6.99215	2.70695e-12	1.91715e-10	yes
XLOC_021080	XLOC_021080	PDIA4	chr7:148700153-148725782	TAE_mock	TAE_treated	OK	141.171	56.3234	-1.32564	5.18893	2.11509e-07	6.82116e-06	yes
XLOC_021086	XLOC_021086	ZNF467	chr7:149461452-149470295	TAE_mock	TAE_treated	OK	14.372	7.65878	-0.90807	3.44282	0.000575691	0.00773535	yes
XLOC_021129	XLOC_021129	KBTBD11	chr8:1922043-1955109	TAE_mock	TAE_treated	OK	2.25795	0.769742	-1.55257	4.61414	3.94727e-06	9.76545e-05	yes
XLOC_021132	XLOC_021132	AGPAT5	chr8:6565877-6619021	TAE_mock	TAE_treated	OK	9.66792	3.47231	-1.47731	6.10051	1.0573e-09	5.39782e-08	yes
XLOC_021186	XLOC_021186	PDGFRL	chr8:17433941-17500642	TAE_mock	TAE_treated	OK	2.44133	0.654636	-1.8989	3.45749	0.000545242	0.0073623	yes
XLOC_021212	XLOC_021212	TNFRSF10C	chr8:22941867-22974950	TAE_mock	TAE_treated	OK	16.845	8.61878	-0.966768	2.85886	0.00425167	0.0407349	yes
XLOC_021217	XLOC_021217	SLC25A37	chr8:23386362-23430063	TAE_mock	TAE_treated	OK	63.9504	33.3026	-0.941318	4.27201	1.93715e-05	0.000401549	yes
XLOC_021223	XLOC_021223	CDCA2	chr8:25316512-25365425	TAE_mock	TAE_treated	OK	5.77413	2.85365	-1.01679	3.60774	0.000308877	0.00449412	yes
XLOC_021225	XLOC_021225	BNIP3L	chr8:26240522-26270644	TAE_mock	TAE_treated	OK	125.209	52.8063	-1.24555	4.93492	8.01822e-07	2.26707e-05	yes
XLOC_021252	XLOC_021252	EIF4EBP1	chr8:37888019-37917883	TAE_mock	TAE_treated	OK	43.5323	19.1488	-1.18484	4.61801	3.87441e-06	9.63467e-05	yes
XLOC_021258	XLOC_021258	PLEKHA2	chr8:38758752-38831430	TAE_mock	TAE_treated	OK	17.674	10.1307	-0.802894	3.65889	0.000253314	0.00380445	yes
XLOC_021267	XLOC_021267	C8orf4	chr8:40010986-40012827	TAE_mock	TAE_treated	OK	40.9035	15.6131	-1.38947	6.03609	1.57889e-09	7.81226e-08	yes
XLOC_021296	XLOC_021296	LYN	chr8:56792385-56925006	TAE_mock	TAE_treated	OK	58.7003	32.4379	-0.855688	3.46126	0.000537658	0.00728693	yes
XLOC_021327	XLOC_021327	SULF1	chr8:70378858-70573147	TAE_mock	TAE_treated	OK	2.77117	0.301067	-3.20234	8.04776	8.88178e-16	1.00253e-13	yes
XLOC_021344	XLOC_021344	PKIA	chr8:79428335-79517502	TAE_mock	TAE_treated	OK	5.0935	2.30668	-1.14284	3.7991	0.000145224	0.00234698	yes
XLOC_021372	XLOC_021372	TMEM67	chr8:94767071-94831460	TAE_mock	TAE_treated	OK	6.67265	3.07365	-1.11831	3.92543	8.65741e-05	0.00149263	yes
XLOC_021373	XLOC_021373	PDP1	chr8:94929082-94938296	TAE_mock	TAE_treated	OK	32.459	17.4096	-0.89873	3.92345	8.72892e-05	0.00150316	yes
XLOC_021403	XLOC_021403	CTHRC1	chr8:104383742-104395232	TAE_mock	TAE_treated	OK	166.451	71.1096	-1.22698	5.263	1.41723e-07	4.69635e-06	yes
XLOC_021430	XLOC_021430	FAM83A	chr8:124194751-124222318	TAE_mock	TAE_treated	OK	14.357	7.06972	-1.02203	3.33249	0.000860738	0.0108139	yes
XLOC_021499	XLOC_021499	PPP1R16A	chr8:145722108-145727504	TAE_mock	TAE_treated	OK	20.2816	11.7135	-0.791996	3.32643	0.000879671	0.0109944	yes
XLOC_021550	XLOC_021550	SOX7	chr8:10581277-10588022	TAE_mock	TAE_treated	OK	1.31208	0.373355	-1.81324	3.0381	0.00238074	0.0253478	yes
XLOC_021579	XLOC_021579	FGL1	chr8:17721899-17753047	TAE_mock	TAE_treated	OK	3.97027	0.0154113	-8.00911	3.89839	9.68361e-05	0.00164599	yes
XLOC_021585	XLOC_021585	LZTS1	chr8:20103675-20112803	TAE_mock	TAE_treated	OK	1.53701	0.250796	-2.61554	6.00445	1.91979e-09	9.3391e-08	yes
XLOC_021598	XLOC_021598	TNFRSF10B	chr8:22844929-22941132	TAE_mock	TAE_treated	OK	66.0844	36.047	-0.874429	3.34753	0.000815346	0.0103425	yes
XLOC_021599	XLOC_021599	TNFRSF10D	chr8:22993103-23021540	TAE_mock	TAE_treated	OK	27.1899	4.6413	-2.55047	10.4987	0	0	yes
XLOC_021601	XLOC_021601	LOXL2	chr8:23154409-23261722	TAE_mock	TAE_treated	OK	114.613	36.6422	-1.64519	6.25384	4.00487e-10	2.17528e-08	yes
XLOC_021605	XLOC_021605	STC1	chr8:23699433-23712320	TAE_mock	TAE_treated	OK	37.934	0.802595	-5.56268	18.3167	0	0	yes
XLOC_021618	XLOC_021618	PBK	chr8:27667137-27695349	TAE_mock	TAE_treated	OK	17.754	7.45814	-1.25126	4.63273	3.60874e-06	9.06765e-05	yes
XLOC_021622	XLOC_021622	ZNF395	chr8:28203101-28243977	TAE_mock	TAE_treated	OK	44.0455	25.223	-0.804256	3.54627	0.000390727	0.00550216	yes
XLOC_021627	XLOC_021627	DUSP4	chr8:29190578-29208267	TAE_mock	TAE_treated	OK	44.25	27.8725	-0.666834	2.82039	0.0047966	0.0447972	yes
XLOC_021664	XLOC_021664	PLAT	chr8:42032235-42065194	TAE_mock	TAE_treated	OK	212.198	36.2233	-2.55042	8.62333	0	0	yes
XLOC_021670	XLOC_021670	CEBPD	chr8:48649475-48650726	TAE_mock	TAE_treated	OK	59.0969	14.6094	-2.01619	8.17108	2.22045e-16	2.67342e-14	yes
XLOC_021699	XLOC_021699	GGH	chr8:63927638-63951610	TAE_mock	TAE_treated	OK	21.3394	10.7526	-0.988833	3.66446	0.000247865	0.00373815	yes
XLOC_021709	XLOC_021709	MYBL1	chr8:67474409-67525480	TAE_mock	TAE_treated	OK	12.1567	5.82771	-1.06075	4.50343	6.68661e-06	0.000156071	yes
XLOC_021823	XLOC_021823	ANGPT1	chr8:108261709-108510254	TAE_mock	TAE_treated	OK	1.82896	0.576351	-1.666	3.4007	0.000672142	0.00876454	yes
XLOC_021842	XLOC_021842	SNTB1	chr8:121547984-121824309	TAE_mock	TAE_treated	OK	21.0673	6.32595	-1.73565	7.56689	3.81917e-14	3.44871e-12	yes
XLOC_021843	XLOC_021843	HAS2	chr8:122625270-122657564	TAE_mock	TAE_treated	OK	0.939157	0.0381323	-4.62228	5.09918	3.41129e-07	1.0442e-05	yes
XLOC_021869	XLOC_021869	KCNQ3	chr8:133133104-133493004	TAE_mock	TAE_treated	OK	7.50632	1.55453	-2.27162	9.24205	0	0	yes
XLOC_021874	XLOC_021874	NDRG1	chr8:134249413-134309547	TAE_mock	TAE_treated	OK	485.588	59.4374	-3.03029	8.48183	0	0	yes
XLOC_021875	XLOC_021875	ST3GAL1	chr8:134467090-134584183	TAE_mock	TAE_treated	OK	10.089	2.67663	-1.91429	7.66031	1.86517e-14	1.74987e-12	yes
XLOC_021957	XLOC_021957	JAK2	chr9:4985244-5128183	TAE_mock	TAE_treated	OK	4.10956	1.25722	-1.70875	5.83637	5.33502e-09	2.38639e-07	yes
XLOC_022020	XLOC_022020	CA9	chr9:35673914-35681154	TAE_mock	TAE_treated	OK	329.084	5.76258	-5.8356	19.0675	0	0	yes
XLOC_022073	XLOC_022073	MAMDC2	chr9:72658496-72873790	TAE_mock	TAE_treated	OK	9.11502	4.52773	-1.00946	3.98458	6.76003e-05	0.00120579	yes
XLOC_022081	XLOC_022081	PCSK5	chr9:78505559-78977255	TAE_mock	TAE_treated	OK	8.8481	2.94197	-1.58858	5.46856	4.53718e-08	1.66802e-06	yes
XLOC_022088	XLOC_022088	PSAT1	chr9:80912058-80945009	TAE_mock	TAE_treated	OK	28.0444	16.0745	-0.802936	3.41956	0.000627228	0.0083121	yes
XLOC_022109	XLOC_022109	CKS2	chr9:91926112-91931618	TAE_mock	TAE_treated	OK	41.6221	22.4641	-0.889731	3.05715	0.00223449	0.0240745	yes
XLOC_022123	XLOC_022123	C9orf89	chr9:95858449-95875565	TAE_mock	TAE_treated	OK	52.5487	30.8678	-0.767553	3.17518	0.00149742	0.0173633	yes
XLOC_022188	XLOC_022188	UGCG	chr9:114659205-114695433	TAE_mock	TAE_treated	OK	55.4654	30.0246	-0.885443	3.99336	6.51436e-05	0.00116919	yes
XLOC_022201	XLOC_022201	COL27A1	chr9:116918230-117072975	TAE_mock	TAE_treated	OK	8.57409	5.17423	-0.728639	3.14649	0.00165245	0.0187841	yes
XLOC_022208	XLOC_022208	PAPPA	chr9:118916070-119164600	TAE_mock	TAE_treated	OK	0.652897	0.109435	-2.57678	5.48013	4.25021e-08	1.57859e-06	yes
XLOC_022263	XLOC_022263	LCN2	chr9:130911731-130915734	TAE_mock	TAE_treated	OK	14.6888	6.61046	-1.1519	3.16706	0.00153987	0.01777	yes
XLOC_022294	XLOC_022294	ASS1	chr9:133320093-133376661	TAE_mock	TAE_treated	OK	73.6319	41.6923	-0.820551	3.63725	0.000275562	0.0040834	yes
XLOC_022339	XLOC_022339	PAEP	chr9:138453603-138458622	TAE_mock	TAE_treated	OK	7.59303	2.17247	-1.80534	2.96789	0.00299851	0.0307688	yes
XLOC_022394	XLOC_022394	GLIS3	chr9:3824127-4300035	TAE_mock	TAE_treated	OK	8.25099	4.05527	-1.02477	4.17173	3.02296e-05	0.000591011	yes
XLOC_022401	XLOC_022401	ERMP1	chr9:5784571-5833081	TAE_mock	TAE_treated	OK	12.9572	6.79999	-0.930155	4.12044	3.78143e-05	0.000719817	yes
XLOC_022415	XLOC_022415	BNC2	chr9:16409500-16870786	TAE_mock	TAE_treated	OK	0.501331	0.120268	-2.05951	4.27365	1.92297e-05	0.000399182	yes
XLOC_022419	XLOC_022419	PLIN2	chr9:19115758-19127604	TAE_mock	TAE_treated	OK	271.298	22.1327	-3.61563	12.6401	0	0	yes
XLOC_022468	XLOC_022468	AQP3	chr9:33441151-33447631	TAE_mock	TAE_treated	OK	31.7634	5.68729	-2.48155	9.53162	0	0	yes
XLOC_022559	XLOC_022559	TMEM2	chr9:74298281-74383800	TAE_mock	TAE_treated	OK	30.0308	12.5272	-1.26138	5.47198	4.4504e-08	1.64029e-06	yes
XLOC_022589	XLOC_022589	GAS1	chr9:89559276-89562104	TAE_mock	TAE_treated	OK	1.27878	0.289371	-2.14377	3.17851	0.00148037	0.017207	yes
XLOC_022598	XLOC_022598	SEMA4D	chr9:91975705-92094611	TAE_mock	TAE_treated	OK	10.092	5.38536	-0.906094	3.59514	0.000324214	0.00468893	yes
XLOC_022680	XLOC_022680	C9orf152	chr9:112961845-112970413	TAE_mock	TAE_treated	OK	0.745715	0.144028	-2.37228	2.79808	0.00514068	0.0473074	yes
XLOC_022687	XLOC_022687	PTGR1	chr9:114287446-114362135	TAE_mock	TAE_treated	OK	320.449	115.272	-1.47505	5.39618	6.80749e-08	2.39306e-06	yes
XLOC_022689	XLOC_022689	C9orf84	chr9:114448900-114545779	TAE_mock	TAE_treated	OK	18.8443	2.29104	-3.04005	12.1094	0	0	yes
XLOC_022711	XLOC_022711	TNC	chr9:117781853-117880536	TAE_mock	TAE_treated	OK	76.3985	2.50949	-4.92808	16.6079	0	0	yes
XLOC_022743	XLOC_022743	DENND1A	chr9:126141932-126692417	TAE_mock	TAE_treated	OK	5.17258	1.6366	-1.66019	4.35596	1.32488e-05	0.000284849	yes
XLOC_022763	XLOC_022763	ENG	chr9:130577290-130617047	TAE_mock	TAE_treated	OK	20.492	10.0851	-1.02283	4.35445	1.33404e-05	0.000285968	yes
XLOC_022788	XLOC_022788	IER5L	chr9:131937830-131940540	TAE_mock	TAE_treated	OK	16.5986	4.90285	-1.75937	6.64837	2.96347e-11	1.87791e-09	yes
XLOC_022847	XLOC_022847	NOTCH1	chr9:139388895-139440238	TAE_mock	TAE_treated	OK	3.31695	1.22512	-1.43694	5.4494	5.05399e-08	1.8393e-06	yes
XLOC_022864	XLOC_022864	SAPCD2	chr9:139956578-139965028	TAE_mock	TAE_treated	OK	9.37688	4.63648	-1.01608	3.9287	8.54071e-05	0.00148313	yes
XLOC_022925	XLOC_022925	STS	chrX:7137471-7272682	TAE_mock	TAE_treated	OK	24.9465	7.76436	-1.6839	7.36323	1.79412e-13	1.50706e-11	yes
XLOC_022959	XLOC_022959	NHS	chrX:17393542-17754113	TAE_mock	TAE_treated	OK	6.41179	3.30681	-0.955286	3.95079	7.78931e-05	0.00137077	yes
XLOC_022974	XLOC_022974	PRDX4	chrX:23685644-23704514	TAE_mock	TAE_treated	OK	114.449	64.8966	-0.818485	3.71469	0.000203453	0.00312047	yes
XLOC_022975	XLOC_022975	SAT1	chrX:23801274-23804327	TAE_mock	TAE_treated	OK	480.905	271.623	-0.824145	2.86369	0.00418743	0.0402797	yes
XLOC_022980	XLOC_022980	PDK3	chrX:24483343-24568583	TAE_mock	TAE_treated	OK	8.19243	4.0912	-1.00177	2.99687	0.00272765	0.0283722	yes
XLOC_023089	XLOC_023089	XAGE1A,XAGE1E	chrX:52238809-52243953	TAE_mock	TAE_treated	OK	86.449	31.1096	-1.47449	5.03937	4.67075e-07	1.39716e-05	yes
XLOC_023090	XLOC_023090	XAGE1C,XAGE1D	chrX:52511760-52516904	TAE_mock	TAE_treated	OK	147.156	65.5094	-1.16757	4.43004	9.42139e-06	0.000210387	yes
XLOC_023133	XLOC_023133	KIF4A	chrX:69509878-69640774	TAE_mock	TAE_treated	OK	7.11807	3.12209	-1.18898	4.58653	4.50676e-06	0.000109048	yes
XLOC_023160	XLOC_023160	SLC16A2	chrX:73641084-73753752	TAE_mock	TAE_treated	OK	17.5338	8.70095	-1.0109	4.51179	6.4283e-06	0.000150773	yes
XLOC_023167	XLOC_023167	PGK1	chrX:77359665-77382324	TAE_mock	TAE_treated	OK	694.132	111.894	-2.63308	7.07332	1.51257e-12	1.10932e-10	yes
XLOC_023189	XLOC_023189	SRPX2	chrX:99899162-99926296	TAE_mock	TAE_treated	OK	7.77266	2.16184	-1.84615	5.82877	5.58372e-09	2.47465e-07	yes
XLOC_023193	XLOC_023193	CENPI	chrX:100354797-100417978	TAE_mock	TAE_treated	OK	3.69391	1.44315	-1.35593	3.46101	0.000538148	0.00728693	yes
XLOC_023228	XLOC_023228	CLDN2	chrX:106143292-106174091	TAE_mock	TAE_treated	OK	4.42685	0.131517	-5.07296	10.2982	0	0	yes
XLOC_023257	XLOC_023257	SLC6A14	chrX:115567746-115592625	TAE_mock	TAE_treated	OK	11.5686	4.21122	-1.4579	6.05543	1.40039e-09	7.001e-08	yes
XLOC_023308	XLOC_023308	FHL1	chrX:135228860-135293518	TAE_mock	TAE_treated	OK	26.4581	13.664	-0.953331	4.10449	4.05201e-05	0.000765274	yes
XLOC_023346	XLOC_023346	HMGB3	chrX:150151762-150159248	TAE_mock	TAE_treated	OK	101.32	34.5594	-1.55177	6.11143	9.8744e-10	5.05906e-08	yes
XLOC_023369	XLOC_023369	SLC6A8	chrX:152953751-152962048	TAE_mock	TAE_treated	OK	7.54531	2.47755	-1.60666	5.37166	7.80164e-08	2.67739e-06	yes
XLOC_023371	XLOC_023371	PLXNB3	chrX:153029650-153044801	TAE_mock	TAE_treated	OK	13.8537	5.39594	-1.36033	5.95186	2.65116e-09	1.25176e-07	yes
XLOC_023417	XLOC_023417	MXRA5	chrX:3226608-3264684	TAE_mock	TAE_treated	OK	7.05114	4.22208	-0.739903	3.33418	0.000855511	0.0107575	yes
XLOC_023456	XLOC_023456	SH3KBP1	chrX:19552082-19905744	TAE_mock	TAE_treated	OK	33.9043	4.74389	-2.83732	10.9035	0	0	yes
XLOC_023459	XLOC_023459	MAP7D2	chrX:20024830-20135114	TAE_mock	TAE_treated	OK	5.59502	0.820301	-2.76992	8.60628	0	0	yes
XLOC_023516	XLOC_023516	PIM2	chrX:48770458-48776413	TAE_mock	TAE_treated	OK	22.1126	8.29183	-1.41511	5.78973	7.04995e-09	3.0866e-07	yes
XLOC_023676	XLOC_023676	MORC4	chrX:106183963-106243474	TAE_mock	TAE_treated	OK	34.34	8.71971	-1.97754	7.68417	1.53211e-14	1.44679e-12	yes
XLOC_023686	XLOC_023686	ACSL4	chrX:108884563-108976621	TAE_mock	TAE_treated	OK	61.3933	25.3546	-1.27584	5.25333	1.49372e-07	4.93849e-06	yes
XLOC_023736	XLOC_023736	APLN	chrX:128779235-128788933	TAE_mock	TAE_treated	OK	6.39325	0.358564	-4.15625	10.9974	0	0	yes
XLOC_023737	XLOC_023737	ZDHHC9	chrX:128937263-128977910	TAE_mock	TAE_treated	OK	43.0523	20.7028	-1.05627	4.62333	3.77636e-06	9.43958e-05	yes
XLOC_023748	XLOC_023748	HS6ST2	chrX:131760037-132095423	TAE_mock	TAE_treated	OK	30.1403	9.90495	-1.60547	6.96269	3.33844e-12	2.31893e-10	yes
XLOC_023751	XLOC_023751	GPC4	chrX:132435063-132549205	TAE_mock	TAE_treated	OK	13.7311	5.87781	-1.2241	5.17635	2.26271e-07	7.23265e-06	yes
XLOC_023779	XLOC_023779	ARHGEF6	chrX:135747711-135863503	TAE_mock	TAE_treated	OK	7.74417	3.19886	-1.27555	5.21875	1.80134e-07	5.89162e-06	yes
XLOC_023826	XLOC_023826	CD99L2	chrX:149934808-150067289	TAE_mock	TAE_treated	OK	72.8189	45.832	-0.667958	2.78064	0.00542516	0.049484	yes
