# Supplementary material for: Oncogenic ALK regulates EMT in non-small cell lung carcinoma through repression of the epithelial splicing regulatory protein 1
Source: Oncotarget. 2016 Apr 23;7(22):33316–30. doi: 10.18632/oncotarget.8955 (PMC5078097; doi:10.18632/oncotarget.8955)
Supplement: Supplementary file 3 [file oncotarget-07-33316-s003.xlsx]

## Sheet: Foglio1
PCR Array Catalog #:		PAHS-090		Open Gene Table in Web Browser
Position	UniGene	RefSeq	Symbol	Description	Gene Name
A01	Hs.502756	NM_024060	AHNAK	AHNAK nucleoprotein	AHNAKRS, MGC5395
A02	Hs.525622	NM_005163	AKT1	V-akt murine thymoma viral oncogene homolog 1	AKT, MGC99656, PKB, PKB-ALPHA, PRKBA, RAC, RAC-ALPHA
A03	Hs.1274	NM_006129	BMP1	Bone morphogenetic protein 1	FLJ44432, PCOLC, PCP, PCP2, TLD
A04	Hs.473163	NM_001719	BMP7	Bone morphogenetic protein 7	OP-1
A05	Hs.490203	NM_004342	CALD1	Caldesmon 1	CDM, H-CAD, HCAD, L-CAD, LCAD, MGC21352, NAG22
A06	Hs.197922	NM_018584	CAMK2N1	Calcium/calmodulin-dependent protein kinase II inhibitor 1	MGC22256, PRO1489, RP11-401M16.1
A07	Hs.212332	NM_001233	CAV2	Caveolin 2	CAV, MGC12294
A08	Hs.461086	NM_004360	CDH1	Cadherin 1, type 1, E-cadherin (epithelial)	Arc-1, CD324, CDHE, ECAD, LCAM, UVO
A09	Hs.464829	NM_001792	CDH2	Cadherin 2, type 1, N-cadherin (neuronal)	CD325, CDHN, CDw325, NCAD
A10	Hs.489142	NM_000089	COL1A2	Collagen, type I, alpha 2	OI4
A11	Hs.443625	NM_000090	COL3A1	Collagen, type III, alpha 1	EDS4A, FLJ34534
A12	Hs.445827	NM_000393	COL5A2	Collagen, type V, alpha 2	MGC105115
B01	Hs.476018	NM_001904	CTNNB1	Catenin (cadherin-associated protein), beta 1, 88kDa	CTNNB, DKFZp686D02253, FLJ25606, FLJ37923
B02	Hs.95612	NM_004949	DSC2	Desmocollin 2	ARVD11, CDHF2, DG2, DGII, III, DKFZp686I11137, DSC3
B03	Hs.519873	NM_004415	DSP	Desmoplakin	DP, DPI, DPII
B04	Hs.488293	NM_005228	EGFR	Epidermal growth factor receptor	ERBB, ERBB1, HER1, PIG61, mENA
B05	Hs.118681	NM_001982	ERBB3	V-erb-b2 erythroblastic leukemia viral oncogene homolog 3 (avian)	ErbB-3, HER3, LCCS2, MDA-BF-1, MGC88033, c-erbB-3, c-erbB3, erbB3-S, p180-ErbB3, p45-sErbB3, p85-sErbB3
B06	Hs.208124	NM_000125	ESR1	Estrogen receptor 1	DKFZp686N23123, ER, ESR, ESRA, Era, NR3A1
B07	Hs.517293	NM_016946	F11R	F11 receptor	CD321, JAM, JAM1, JAMA, JCAM, KAT, PAM-1
B08	Hs.1690	NM_005130	FGFBP1	Fibroblast growth factor binding protein 1	FGFBP, HBP17
B09	Hs.203717	NM_002026	FN1	Fibronectin 1	CIG, DKFZp686F10164, DKFZp686H0342, DKFZp686I1370, DKFZp686O13149, ED-B, FINC, FN, FNZ, GFND, GFND2, LETS, MSF
B10	Hs.436448	NM_005251	FOXC2	Forkhead box C2 (MFH-1, mesenchyme forkhead 1)	FKHL14, LD, MFH-1, MFH1
B11	Hs.173859	NM_003507	FZD7	Frizzled family receptor 7	FzE3
B12	Hs.83381	NM_004126	GNG11	Guanine nucleotide binding protein (G protein), gamma 11	GNGT11
C01	Hs.440438	NM_173849	GSC	Goosecoid homeobox	-
C02	Hs.445733	NM_002093	GSK3B	Glycogen synthase kinase 3 beta	-
C03	Hs.462998	NM_001552	IGFBP4	Insulin-like growth factor binding protein 4	BP-4, HT29-IGFBP, IBP4, IGFBP-4
C04	Hs.81134	NM_000577	IL1RN	Interleukin 1 receptor antagonist	DIRA, ICIL-1RA, IL-1RN, IL-1ra, IL-1ra3, IL1F3, IL1RA, IRAP, MGC10430, MVCD4
C05	Hs.5158	NM_004517	ILK	Integrin-linked kinase	DKFZp686F1765, ILK-2, P59
C06	Hs.505654	NM_002205	ITGA5	Integrin, alpha 5 (fibronectin receptor, alpha polypeptide)	CD49e, FNRA, VLA5A
C07	Hs.436873	NM_002210	ITGAV	Integrin, alpha V (vitronectin receptor, alpha polypeptide, antigen CD51)	CD51, DKFZp686A08142, MSK8, VNRA
C08	Hs.643813	NM_002211	ITGB1	Integrin, beta 1 (fibronectin receptor, beta polypeptide, antigen CD29 includes MDF2, MSK12)	CD29, FNRB, GPIIA, MDF2, MSK12, VLA-BETA, VLAB
C09	Hs.728907	NM_000214	JAG1	Jagged 1	AGS, AHD, AWS, CD339, HJ1, JAGL1, MGC104644
C10	Hs.654380	NM_000526	KRT14	Keratin 14	CK14, EBS3, EBS4, K14, NFJ
C11	Hs.654568	NM_002276	KRT19	Keratin 19	CK19, K19, K1CS, MGC15366
C12	Hs.411501	NM_005556	KRT7	Keratin 7	CK7, K2C7, K7, MGC129731, MGC3625, SCL
D01	Hs.335079	NM_005909	MAP1B	Microtubule-associated protein 1B	DKFZp686E1099, DKFZp686F1345, FLJ38954, FUTSCH, MAP5
D02	Hs.166017	NM_000248	MITF	Microphthalmia-associated transcription factor	MI, WS2, WS2A, bHLHe32
D03	Hs.513617	NM_004530	MMP2	Matrix metallopeptidase 2 (gelatinase A, 72kDa gelatinase, 72kDa type IV collagenase)	CLG4, CLG4A, MMP-II, MONA, TBE-1
D04	Hs.375129	NM_002422	MMP3	Matrix metallopeptidase 3 (stromelysin 1, progelatinase)	CHDS6, MGC126102, MGC126103, MGC126104, MMP-3, SL-1, STMY, STMY1, STR1
D05	Hs.297413	NM_004994	MMP9	Matrix metallopeptidase 9 (gelatinase B, 92kDa gelatinase, 92kDa type IV collagenase)	CLG4B, GELB, MANDP2, MMP-9
D06	Hs.87752	NM_002444	MSN	Moesin	-
D07	Hs.517973	NM_002447	MST1R	Macrophage stimulating 1 receptor (c-met-related tyrosine kinase)	CD136, CDw136, PTK8, RON
D08	Hs.370414	NM_018055	NODAL	Nodal homolog (mouse)	MGC138230
D09	Hs.495473	NM_017617	NOTCH1	Notch 1	TAN1, hN1
D10	Hs.533657	NM_015901	NUDT13	Nudix (nucleoside diphosphate linked moiety X)-type motif 13	-
D11	Hs.592605	NM_002538	OCLN	Occludin	BLCPMG, FLJ08163, FLJ18079, FLJ77961, FLJ94056, MGC34277
D12	Hs.509067	NM_002609	PDGFRB	Platelet-derived growth factor receptor, beta polypeptide	CD140B, JTK12, PDGFR, PDGFR1
E01	Hs.170473	NM_016445	PLEK2	Pleckstrin 2	-
E02	Hs.570455	NM_015704	PPPDE2	PPPDE peptidase domain containing 2	D15Wsu75e, DJ347H13.4, FAM152B, MGC138384
E03	Hs.395482	NM_005607	PTK2	PTK2 protein tyrosine kinase 2	FADK, FAK, FAK1, FRNK, pp125FAK
E04	Hs.227777	NM_003463	PTP4A1	Protein tyrosine phosphatase type IVA, member 1	DKFZp779M0721, HH72, PRL-1, PRL1, PTP(CAAX1), PTPCAAX1
E05	Hs.413812	NM_006908	RAC1	Ras-related C3 botulinum toxin substrate 1 (rho family, small GTP binding protein Rac1)	MGC111543, Rac-1, TC-25, p21-Rac1
E06	Hs.78944	NM_002923	RGS2	Regulator of G-protein signaling 2, 24kDa	G0S8
E07	Hs.414795	NM_000602	SERPINE1	Serpin peptidase inhibitor, clade E (nexin, plasminogen activator inhibitor type 1), member 1	PAI, PAI-1, PAI1, PLANH1
E08	Hs.708127	NM_003616	SIP1	Survival of motor neuron protein interacting protein 1	GEMIN2, SIP1-delta
E09	Hs.12253	NM_005901	SMAD2	SMAD family member 2	JV18, JV18-1, MADH2, MADR2, MGC22139, MGC34440, hMAD-2, hSMAD2
E10	Hs.48029	NM_005985	SNAI1	Snail homolog 1 (Drosophila)	SLUGH2, SNA, SNAH, SNAIL, SNAIL1, dJ710H13.1
E11	Hs.360174	NM_003068	SNAI2	Snail homolog 2 (Drosophila)	MGC10182, SLUG, SLUGH1, SNAIL2, WS2D
E12	Hs.253790	NM_178310	SNAI3	Snail homolog 3 (Drosophila)	MGC129606, SMUC, SNAIL3, ZNF293, Zfp293
F01	Hs.376984	NM_006941	SOX10	SRY (sex determining region Y)-box 10	DOM, MGC15649, PCWH, WS2E, WS4, WS4C
F02	Hs.111779	NM_003118	SPARC	Secreted protein, acidic, cysteine-rich (osteonectin)	ON
F03	Hs.313	NM_000582	SPP1	Secreted phosphoprotein 1	BNSP, BSPI, ETA-1, MGC110940, OPN
F04	Hs.463059	NM_003150	STAT3	Signal transducer and activator of transcription 3 (acute-phase response factor)	APRF, FLJ20882, HIES, MGC16063
F05	Hs.61635	NM_012449	STEAP1	Six transmembrane epithelial antigen of the prostate 1	MGC19484, PRSS24, STEAP
F06	Hs.371282	NM_003200	TCF3	Transcription factor 3 (E2A immunoglobulin enhancer binding factors E12/E47)	E2A, E47, ITF1, MGC129647, MGC129648, VDIR, bHLHb21
F07	Hs.644653	NM_003199	TCF4	Transcription factor 4	E2-2, ITF2, MGC149723, MGC149724, PTHS, SEF2, SEF2-1, SEF2-1A, SEF2-1B, bHLHb19
F08	Hs.438231	NM_006528	TFPI2	Tissue factor pathway inhibitor 2	FLJ21164, PP5, REF1, TFPI-2
F09	Hs.645227	NM_000660	TGFB1	Transforming growth factor, beta 1	CED, DPD1, LAP, TGFB, TGFbeta
F10	Hs.133379	NM_003238	TGFB2	Transforming growth factor, beta 2	MGC116892, TGF-beta2
F11	Hs.592317	NM_003239	TGFB3	Transforming growth factor, beta 3	ARVD, FLJ16571, TGF-beta3
F12	Hs.522632	NM_003254	TIMP1	TIMP metallopeptidase inhibitor 1	CLGI, EPA, EPO, FLJ90373, HCI, TIMP
G01	Hs.598100	NM_003692	TMEFF1	Transmembrane protein with EGF-like and two follistatin-like domains 1	C9orf2, CT120.1, H7365, TR-1
G02	Hs.118552	NM_178031	TMEM132A	Transmembrane protein 132A	DKFZp547E212, FLJ20539, GBP, HSPA5BP1, MGC138669
G03	Hs.364544	NM_014399	TSPAN13	Tetraspanin 13	FLJ22934, NET-6, NET6, TM4SF13
G04	Hs.66744	NM_000474	TWIST1	Twist homolog 1 (Drosophila)	ACS3, BPES2, BPES3, CRS1, SCS, TWIST, bHLHa38
G05	Hs.643801	NM_004385	VCAN	Versican	CSPG2, DKFZp686K06110, ERVR, GHAP, PG-M, WGN, WGN1
G06	Hs.642813	NM_003380	VIM	Vimentin	FLJ36605
G07	Hs.459790	NM_033305	VPS13A	Vacuolar protein sorting 13 homolog A (S. cerevisiae)	CHAC, CHOREIN, FLJ42030, KIAA0986
G08	Hs.108219	NM_004626	WNT11	Wingless-type MMTV integration site family, member 11	HWNT11, MGC141946, MGC141948
G09	Hs.696364	NM_003392	WNT5A	Wingless-type MMTV integration site family, member 5A	hWNT5A
G10	Hs.306051	NM_032642	WNT5B	Wingless-type MMTV integration site family, member 5B	MGC2648
G11	Hs.124503	NM_030751	ZEB1	Zinc finger E-box binding homeobox 1	AREB6, BZP, DELTAEF1, FECD6, MGC133261, NIL2A, PPCD3, TCF8, ZFHEP, ZFHX1A
G12	Hs.34871	NM_014795	ZEB2	Zinc finger E-box binding homeobox 2	FLJ42816, HSPC082, KIAA0569, SIP-1, SIP1, SMADIP1, ZFHX1B
H01	Hs.534255	NM_004048	B2M	Beta-2-microglobulin	-
H02	Hs.412707	NM_000194	HPRT1	Hypoxanthine phosphoribosyltransferase 1	HGPRT, HPRT
H03	Hs.728776	NM_012423	RPL13A	Ribosomal protein L13a	L13A, TSTA1
H04	Hs.592355	NM_002046	GAPDH	Glyceraldehyde-3-phosphate dehydrogenase	G3PD, GAPD, MGC88685
H05	Hs.520640	NM_001101	ACTB	Actin, beta	PS1TP5BP1
H06	N/A	SA_00105	HGDC	Human Genomic DNA Contamination	HIGX1A
H07	N/A	SA_00104	RTC	Reverse Transcription Control	RTC
H08	N/A	SA_00104	RTC	Reverse Transcription Control	RTC
H09	N/A	SA_00104	RTC	Reverse Transcription Control	RTC
H10	N/A	SA_00103	PPC	Positive PCR Control	PPC
H11	N/A	SA_00103	PPC	Positive PCR Control	PPC
H12	N/A	SA_00103	PPC	Positive PCR Control	PPC
